# Supplementary material for: Genome-Wide Chromatin Immunoprecipitation Sequencing Analysis Shows that WhiB Is a Transcription Factor That Cocontrols Its Regulon with WhiA To Initiate Developmental Cell Division in Streptomyces
Source: mBio. 2016 Apr 19;7(2):e00523-16. doi: 10.1128/mBio.00523-16 (PMC4850268; doi:10.1128/mBio.00523-16)
Supplement: Table S1 — (A) Complete ChIP-seq data set for S. venezuelae WT (anti-WhiB) and the ΔwhiB::apr attBΦBT1::3×FLAG-[Gly4Ser]3-whiB (anti-FLAG) strain. Each row represents a ChIP “peak” based on the analysis of 25-bp segments of the S. venezuelae genome. Only those peaks with significance at a P value of <E-04 for at least one of the ChIP samples are included in the analysis. Pos, position of peak in the S. venezuelae genome in bases; diff, the difference between the local normalized (ln) values of the immunoprecipitated (ChIP) samples and the total (non-ChIP) DNA samples for each of the ChIP samples, i.e., the ΔwhiB::FLAG-whiB/FLAG (anti-FLAG sample), WT/FLAG (anti-FLAG negative control), WT/polyclonal (POLY) (anti-WhiB sample), and ΔwhiB/POLY (anti-WhiB negative control) strains. Adjusted P values (apv), significance values for each of the ChIP samples after adjusting for multiple testing by the Hochberg method as implemented in the p.adjust function of (R). Peak (pk), each ChIP sample was qualified as being significant (P < E-04) by the identifier “TRUE” and nonsignificant (P > E-04) by the identifier “FALSE.” Left Gene, the identifier (SVEN no.) for the gene on the left of the identified ChIP peak. Right Gene, the identifier (SVEN no.) for the gene on the right of the identified ChIP peak. Distance, the distance (in bases) between the ChIP peak and the predicted start codon of the downstream gene. Start, the start position on the S. venezuelae genome (in bases) of the gene downstream of the ChIP peak. End, the end position on the S. venezuelae genome (in bases) of the gene downstream of the ChIP peak. Strand, the strand on which the gene is found (forward = 1; reverse = −1). Product, (possible) gene function based on annotation in StrepDB (http://strepdb.streptomyces.org.uk). Affy LogFC, the log-fold change (log2 scale) in expression of the whiB mutant SV7 compared to wild-type S. venezuelae at the 10-, 12-, 14-, 16-, 18-, and 20-h time points. (−), decrease in expression of th [file mbo002162789st1.xlsx]

## Sheet: Table S1A
Most significant genomic positions < 300 bp from putative start codon
pos	Diff				Apv				Pk				Left Gene	Distance	Start	End	Strand	Product	Right Gene	Distance	Start	End	Strand	Product	AffyLogC Left							AffyLogC Right
	∆whiB::FLAG-whiB/FLAG	WT/FLAG	WT/POLY	∆whiB/POLY	∆whiB::FLAG-whiB/FLAG	WT/FLAG	WT/POLY	∆whiB/POLY	∆whiB::FLAG-whiB/FLAG	WT/FLAG	WT/POLY	∆whiB/POLY													8h	10h	12h	14h	16h	18h	20h	8h	10h	12h	14h	16h	18h	20h
3842300	0.158837	0.00562241	0.088967	0.00184952	2.68992e-57	1	1.82813e-14	1	TRUE	FALSE	TRUE	FALSE	SVEN_3534	46	3841286	3842254	-1	ABC-type multidrug transport system, ATPase component	SVEN_3535	142	3842442	3842999	1	hypothetical protein	0.0331991	-0.261243	-0.266145	-0.208646	-0.495577	-0.47049	0.139672	-0.0826063	0.154765	0.0814394	0.117554	0.0174956	-0.0142592	-0.483803
291025	0.122744	0.0127637	0.160693	0.0134937	7.47506e-33	1	3.46101e-55	1	TRUE	FALSE	TRUE	FALSE	SVEN_0273	130	290092	290895	-1	putative regulatory protein	-	-	-	-	-	-	-0.244904	-0.366834	-0.153692	0.172177	-0.0136653	0.0986932	0.246747	-	-	-	-	-	-	-
5084225	0.114032	0.0068191	0.158417	0.00743901	7.00196e-28	1	1.53607e-53	1	TRUE	FALSE	TRUE	FALSE	SVEN_4724	161	5083405	5084064	-1	hypothetical protein	SVEN_4725	103	5084328	5085416	1	GTP-binding and nucleic acid-binding protein YchF	-0.0589092	-0.538451	-0.597296	-0.362463	-0.526805	-0.426889	0.0289205	0.685587	1.03523	0.0422201	-0.558248	0.417596	-0.224583	1.0386
7390250	0.078004	0.00472653	0.156849	0.0037375	3.81193e-11	1	2.03227e-52	1	TRUE	FALSE	TRUE	FALSE	SVEN_6749	65	7389358	7390185	-1	F420-dependent dehydrogenase	SVEN_6750	29	7390279	7390731	1	AsnC-family transcriptional regulator	-0.0679715	0.0536441	0.167248	0.0622544	-0.00168158	0.116378	-0.139909	0.0758492	0.222141	0.139813	0.30921	0.082757	0.0347251	0.0371277
775	0.12783	0.0167763	0.156806	0.013006	6.37246e-36	0.493684	2.17987e-52	1	TRUE	FALSE	TRUE	FALSE	-	-	-	-	-	-	SVEN_0004	289	1064	1678	1	hypothetical protein	-	-	-	-	-	-	-	-0.144909	0.147527	0.0429093	-0.00897359	0.0654813	-0.0579167	-0.190895
4112000	0.127159	0.00599247	0.154818	0.0041112	1.64681e-35	1	5.5446e-51	1	TRUE	FALSE	TRUE	FALSE	SVEN_3785	271	4110818	4111729	-1	RNA polymerase sigma factor SigN	-	-	-	-	-	-	-0.0298422	-0.108524	0.75816	0.126173	0.100009	0.124301	0.880335	-	-	-	-	-	-	-
5432025	0.12642	0.00958122	0.148561	0.00909201	4.65091e-35	1	1.12708e-46	1	TRUE	FALSE	TRUE	FALSE	SVEN_5047	58	5431032	5431967	-1	Coiled-coil protein FilP	-	-	-	-	-	-	0.372966	0.0647882	0.49862	1.02302	0.692965	0.65283	0.879518	-	-	-	-	-	-	-
5705175	0.126782	0.010794	0.147422	0.0110893	2.79925e-35	1	6.56342e-46	1	TRUE	FALSE	TRUE	FALSE	SVEN_5277	198	5704327	5704977	-1	hypothetical protein	SVEN_5278	210	5705385	5706878	1	putative regulatory protein NsdA	0.119433	-2.01285	-0.302428	0.655116	0.000660404	-0.0508893	0.577713	0.473978	-0.992102	-0.246895	0.596559	0.0047962	-0.22786	1.42017
6034300	0.136906	0.0100468	0.146918	0.0138993	1.05132e-41	1	1.42408e-45	1	TRUE	FALSE	TRUE	FALSE	-	-	-	-	-	-	SVEN_5552	106	6034406	6035734	1	RNA methyltransferase, TrmA family	-	-	-	-	-	-	-	1.06166	1.41079	-0.0108145	-0.486147	-0.135602	-0.737992	-0.361241
1201650	0.088726	0.0221851	0.14637	0.00825197	1.74974e-15	0.000109279	3.29996e-45	1	TRUE	FALSE	TRUE	FALSE	SVEN_1057	69	1200070	1201581	-1	Inosine-5-monophosphate dehydrogenase	-	-	-	-	-	-	1.2057	-0.557135	-0.830557	-0.854407	0.0710487	1.05226	1.22973	-	-	-	-	-	-	-
6177250	0.102112	-0.00351812	0.137934	0.00361329	1.15747e-21	1	9.20962e-40	1	TRUE	FALSE	TRUE	FALSE	SVEN_5692	31	6175033	6177219	-1	ABC transporter ATP-binding protein	-	-	-	-	-	-	0.0133002	-0.221031	0.679078	0.694162	-0.00504733	0.00811177	-0.0896943	-	-	-	-	-	-	-
1234600	0.128672	0.0199111	0.115564	0.0170535	1.92569e-36	0.00491516	7.17731e-27	1	TRUE	FALSE	TRUE	FALSE	SVEN_1088	103	1233931	1234497	-1	Pyrimidine operon regulatory protein PyrR	SVEN_1089	144	1234744	1235244	1	regulator of morphogenesis and anitbiotic production BldD	-0.793472	0.957722	-0.916415	-0.518444	1.02377	0.309731	0.72616	0.776609	0.208392	-0.0438949	-0.125946	0.00597836	-0.0857547	0.467318
2451125	0.0985924	0.00602031	0.132412	0.00285288	5.89527e-20	1	2.26693e-36	1	TRUE	FALSE	TRUE	FALSE	-	-	-	-	-	-	SVEN_2270	166	2451291	2451797	1	hypothetical protein	-	-	-	-	-	-	-	-0.135163	-0.296856	-0.25151	-2.57599	-4.44217	-2.38792	-0.944565
4153100	0.117862	0.0197361	0.131081	0.00334358	5.0597e-30	0.00648194	1.42024e-35	1	TRUE	FALSE	TRUE	FALSE	SVEN_t41	52	4152973	4153048	-1	tRNA-Gly	-	-	-	-	-	-	-	-	-	-	-	-	-	-	-	-	-	-	-	-
5948600	0.116397	0.00825593	0.130541	0.00853861	3.39745e-29	1	2.9754e-35	1	TRUE	FALSE	TRUE	FALSE	SVEN_5479	270	5947542	5948330	-1	SOS-response repressor and protease LexA	SVEN_5481	169	5948769	5949278	1	Ribonucleotide reductase transcriptional regulator NrdR	0.407445	-0.509883	-0.730803	-0.644825	-0.860615	-0.442214	-0.0775707	0.458063	-0.111512	-0.471366	-0.243407	-0.128219	-0.0820083	0.00115972
5948700	0.0588885	0.00284808	0.100539	0.00757943	9.35993e-05	1	1.79387e-19	1	FALSE	FALSE	TRUE	FALSE	SVEN_5480	-51	5948491	5948751	-1	hypothetical protein	SVEN_5481	69	5948769	5949278	1	Ribonucleotide reductase transcriptional regulator NrdR	0.0109197	-0.0491808	-0.0541853	-0.0328953	-0.0533061	0.00125741	0.0301575	0.458063	-0.111512	-0.471366	-0.243407	-0.128219	-0.0820083	0.00115972
4747775	0.109091	0.0181038	0.130037	0.00924334	3.19693e-25	0.07669	5.91512e-35	1	TRUE	FALSE	TRUE	FALSE	-	-	-	-	-	-	SVEN_4403	173	4747948	4748130	1	Translation initiation factor 1 (infA)	-	-	-	-	-	-	-	-0.101187	0.641758	0.0519015	-0.903309	0.0207581	-0.200294	0.157689
7986900	0.124106	0.00491961	0.126432	0.0059008	1.15829e-33	1	7.47826e-33	1	TRUE	FALSE	TRUE	FALSE	SVEN_7258	81	7983709	7986819	-1	Helicase, SNF2 or RAD54 family	SVEN_7259	171	7987071	7988177	1	Fatty acid desaturase	-0.0631525	0.194419	0.16673	0.12094	0.141774	0.123114	0.0938212	0.0371389	0.133426	0.00997938	0.0567308	0.0634	0.0592451	-0.251471
5391925	0.111315	0.00206903	0.126141	0.00339303	2.09972e-26	1	1.09803e-32	1	TRUE	FALSE	TRUE	FALSE	-	-	-	-	-	-	SVEN_5008	214	5392139	5393056	1	Homoserine kinase thrB	-	-	-	-	-	-	-	0.23322	0.22668	-0.013131	-0.533529	-0.210518	-0.436547	-0.398942
3467950	0.0778124	-0.000310209	0.126071	0.00196503	4.50515e-11	1	1.20411e-32	1	TRUE	FALSE	TRUE	FALSE	-	-	-	-	-	-	SVEN_3174	24	3467974	3469254	1	putative integral membrane protein	-	-	-	-	-	-	-	-0.0214439	0.297154	0.0374197	-0.105926	0.0335916	0.20652	-0.274028
3045150	0.0793046	0.00486497	0.125395	0.00491645	1.213e-11	1	2.93363e-32	1	TRUE	FALSE	TRUE	FALSE	SVEN_2776	86	3044801	3045064	-1	Sporulation regulatory protein WhiB	SVEN_2777	640	3045790	3046299	1	hypothetical protein SCE34.17	-2.49314	-3.96929	-4.18306	-4.99637	-5.3615	-5.1661	-3.82434	1.5358	0.55398	0.971222	-0.0350921	0.34842	0.439008	0.777031
6623975	0.0907909	0.00988771	0.122887	0.00471088	2.21366e-16	1	7.64119e-31	1	TRUE	FALSE	TRUE	FALSE	SVEN_6081	28	6621986	6623947	-1	LPXTG-motif cell wall anchor domain protein	SVEN_6082	179	6624154	6625941	1	Glyoxylate carboligase	0.0340378	-0.419064	-0.249008	0.67405	0.163572	0.277445	0.490547	-0.086439	-0.0539011	0.0555024	0.0451847	-0.119404	0.0651908	-0.0250388
1126950	0.100822	0.00646101	0.122778	0.0041172	4.96293e-21	1	8.79205e-31	1	TRUE	FALSE	TRUE	FALSE	SVEN_0991	77	1123598	1126873	-1	cvnA4	SVEN_0992	273	1127223	1127609	1	hypothetical protein	-0.272459	0.477639	-0.452832	-0.823807	0.105089	-0.612585	-0.280938	1.17118	-0.456454	-0.818716	0.650665	0.790791	0.504645	1.40137
4469800	0.117865	0.0178633	0.121207	0.00332928	5.04247e-30	0.108514	6.54754e-30	1	TRUE	FALSE	TRUE	FALSE	SVEN_4128	97	4468063	4469703	-1	putative ATP-dependent DNA helicase	SVEN_4129	228	4470028	4470406	1	hypothetical protein	1.45781	0.461052	-0.372803	-0.646438	-0.425406	-0.911103	0.100096	0.355056	-0.420665	-0.464338	-0.158833	-0.450931	-0.579896	0.196305
6409800	0.112954	0.00152258	0.120749	-0.000959653	2.72621e-27	1	1.17021e-29	1	TRUE	FALSE	TRUE	FALSE	SVEN_5883	46	6409338	6409754	-1	Glyoxalase family protein	SVEN_5884	140	6409940	6410599	1	Pantothenate kinase	0.0694858	-0.210531	-0.159492	-0.185484	-0.160267	-0.0461979	0.189036	0.0497246	-0.162482	-0.0482264	0.11065	0.0746285	-0.00298257	0.22116
703575	0.116425	0.0163113	0.0725758	0.0165604	3.27962e-29	0.918897	2.14945e-08	1	TRUE	FALSE	TRUE	FALSE	SVEN_0610	74	702917	703501	-1	hypothetical protein	-	-	-	-	-	-	-0.0764532	1.07628	1.26385	0.077341	0.204615	-0.111621	0.0103078	-	-	-	-	-	-	-
344825	0.0685259	0.00111261	0.118972	-0.00661274	9.21052e-08	1	1.08976e-28	1	TRUE	FALSE	TRUE	FALSE	SVEN_0321	85	341396	344740	-1	multi-domain regulatory protein	SVEN_0322	64	344889	346973	1	hypothetical protein	-0.0800347	0.146113	-0.0662006	-0.000800747	0.0869748	0.0976386	-0.0606798	-0.141471	-0.11513	-0.12282	-0.341244	-1.54391	-1.43627	-1.06769
3307450	0.115025	0.0110531	0.0934582	0.00509957	1.9805e-28	1	2.45122e-16	1	TRUE	FALSE	TRUE	FALSE	SVEN_3022	50	3306366	3307400	-1	putative membrane protein	-	-	-	-	-	-	-0.400898	-1.53526	-1.68009	-1.87958	-2.04534	-1.23951	-0.836202	-	-	-	-	-	-	-
1265625	0.111622	0.00272178	0.117729	0.00396222	1.43524e-26	1	5.08597e-28	1	TRUE	FALSE	TRUE	FALSE	SVEN_1117	158	1264985	1265467	-1	Preprotein translocase subunit YajC	-	-	-	-	-	-	0.260591	0.815893	0.713666	-0.311355	0.498152	-0.256914	0.780505	-	-	-	-	-	-	-
7432275	0.106308	-7.20076e-05	0.116896	0.00397118	8.94028e-24	1	1.41728e-27	1	TRUE	FALSE	TRUE	FALSE	SVEN_6784	296	7431371	7431979	-1	transcription regulator	SVEN_6785	15	7432290	7433570	1	hypothetical protein	0.0637215	0.114254	-0.130334	0.00591455	-0.0570195	0.0405368	0.0157086	-0.0913252	0.0682279	0.0546557	-0.0658898	-0.182641	0.0375949	-0.253106
1577450	0.10498	0.00626246	0.116894	0.0102685	4.253e-23	1	1.42086e-27	1	TRUE	FALSE	TRUE	FALSE	SVEN_1410	178	1575617	1577272	-1	CTP synthase	SVEN_1411	472	1577922	1579685	1	Glucoamylase and related glycosyl hydrolases	-0.196372	2.24503	-0.278391	-1.83489	-0.511476	-0.327125	0.271165	-0.11073	0.0628092	0.0773249	-0.890942	-0.700201	-0.656121	0.117395
5005100	0.0350259	0.00397117	0.116289	-0.00249134	1	1	2.97574e-27	1	FALSE	FALSE	TRUE	FALSE	-	-	-	-	-	-	SVEN_4647	87	5005187	5005450	1	hypothetical protein	-	-	-	-	-	-	-	-0.112144	0.232251	0.297102	0.407974	0.295969	0.129669	1.06589
6323675	0.102315	0.0166659	0.116259	0.0126345	9.18715e-22	0.572993	3.08431e-27	1	TRUE	FALSE	TRUE	FALSE	SVEN_5811	153	6323076	6323522	-1	hypothetical protein	SVEN_5812	16	6323691	6326423	1	aconitate hydratase sacA	0.140379	0.0432703	-0.142927	-0.488143	-2.01747	-1.66283	-0.33581	0.419934	1.96783	-0.330545	-1.69368	0.605871	-0.372889	0.100585
3349250	0.112678	0.0178412	0.0736712	0.0119103	3.8502e-27	0.111998	9.20415e-09	1	TRUE	FALSE	TRUE	FALSE	SVEN_3057	96	3348153	3349154	-1	RNA polymerase principal sigma factor HrdD	SVEN_3058	316	3349566	3350621	1	hypothetical protein	0.871064	-1.63394	-2.29929	0.322717	0.491066	-0.395741	0.105607	-0.147746	-0.0152636	0.42799	0.705762	0.611363	0.328935	0.264895
6509525	0.110119	0	0	0.00299374	9.13394e-26	1	1	1	TRUE	FALSE	FALSE	FALSE	-	-	-	-	-	-	SVEN_5980	141	6509666	6510205	1	Polyketide beta-ketoacyl synthase	-	-	-	-	-	-	-	-0.104947	-0.0155772	-0.0251627	0.0202541	-0.0255702	0.0122787	-0.0197986
3660200	0.104714	0.00340782	0.113214	0.000877225	5.80534e-23	1	1.20142e-25	1	TRUE	FALSE	TRUE	FALSE	SVEN_3340	-73	3659341	3660273	-1	Endonuclease III	SVEN_3341	259	3660459	3661133	1	cAMP-binding protein Crp	-0.0322575	-0.422414	-0.372967	-0.0508115	-0.258218	-0.0908769	0.165438	0.46438	0.936162	-0.409959	-0.369033	0.138636	-0.130974	0.559332
6982025	0.102549	0.00148895	0.112581	0.0056791	7.03851e-22	1	2.54203e-25	1	TRUE	FALSE	TRUE	FALSE	SVEN_6396	107	6981130	6981918	-1	Transcriptional regulator, IclR family	SVEN_6397	88	6982113	6982370	1	WhiB-type transcriptional regulator WblH	0.0736486	-0.396521	-0.082821	0.124613	0.00443523	0.0452945	-0.118402	-0.263784	-0.673698	0.101965	0.233096	0.154892	0.0196082	0.0897819
240725	0.108652	0.0190871	0.0716337	0.008544	5.43289e-25	0.0177317	4.41424e-08	1	TRUE	FALSE	TRUE	FALSE	-	-	-	-	-	-	SVEN_0226	183	240908	241459	1	L-2,4-diaminobutyric acid acetyltransferase	-	-	-	-	-	-	-	0.0731219	0.0043774	0.0695583	0.33191	0.126745	0.0633173	0.15324
4741550	0.107582	0.0210846	0.065497	0.0105013	1.96758e-24	0.000723841	3.83876e-06	1	TRUE	FALSE	TRUE	FALSE	-	-	-	-	-	-	SVEN_4393	164	4741714	4742112	1	SSU ribosomal protein S8p (rpsH)	-	-	-	-	-	-	-	0.116667	2.71298	0.987189	-2.19908	0.529184	-0.704776	0.802123
2484925	0.107091	0.0146489	0.0969933	-0.00210016	3.53184e-24	1	7.11136e-18	1	TRUE	FALSE	TRUE	FALSE	SVEN_2302	233	2484477	2484692	-1	hypothetical protein	-	-	-	-	-	-	1.18503	-1.11785	0.150759	0.586534	0.0716453	0.38516	1.57398	-	-	-	-	-	-	-
5074300	0.0891281	0.00178006	0.110161	0.00164024	1.17412e-15	1	4.29239e-24	1	TRUE	FALSE	TRUE	FALSE	SVEN_4713	133	5072497	5074167	-1	Fumarate hydratase class I, aerobic fumB	SVEN_4714	60	5074360	5075079	1	hypothetical protein	0.519393	-0.0168488	-0.35308	-0.133064	-0.115207	-0.264434	-0.234238	0.428563	0.224031	-0.260591	0.0485326	0.0282511	-0.176836	0.236843
3966925	0.105602	0.0222014	0.0801908	0.0036748	2.0532e-23	0.000106184	4.58345e-11	1	TRUE	FALSE	TRUE	FALSE	SVEN_3651	111	3964784	3966814	-1	DNA gyrase subunit B gyrB	-	-	-	-	-	-	0.280762	0.0131785	-0.662328	-0.625751	-0.122086	-0.314492	0.984004	-	-	-	-	-	-	-
1386750	0.0553538	0.00184247	0.108614	0.00161832	0.000922806	1	2.5345e-23	1	FALSE	FALSE	TRUE	FALSE	SVEN_1233	103	1385286	1386647	-1	Pup ligase PafA, possible component of postulated heterodimer PafA-PafA	-	-	-	-	-	-	-0.156105	-1.42278	-0.377346	0.265075	-0.486499	-0.334173	1.87513	-	-	-	-	-	-	-
3777625	0.10529	0.00868463	0.0591994	0.00373592	2.96181e-23	1	0.000251691	1	TRUE	FALSE	FALSE	FALSE	-	-	-	-	-	-	SVEN_3464	200	3777825	3778028	1	cold shock protein	-	-	-	-	-	-	-	1.40857	1.04496	-1.19008	-2.52106	-2.91464	-3.10531	0.0406441
3674975	0.105159	0.0104357	0.0709952	0.0105473	3.45326e-23	1	7.15183e-08	1	TRUE	FALSE	TRUE	FALSE	-	-	-	-	-	-	SVEN_3356	132	3675107	3675700	1	hypothetical protein	-	-	-	-	-	-	-	0.197119	0.106785	0.0314236	0.0266947	-0.0341265	0.129011	0.0715192
1342200	0.104667	0.0101485	0.0877005	0.00614147	6.12652e-23	1	5.9397e-14	1	TRUE	FALSE	TRUE	FALSE	SVEN_1190	94	1340979	1342106	-1	Phenylalanyl-tRNA synthetase alpha chain	-	-	-	-	-	-	0.709104	1.58157	0.378889	-0.345439	0.31673	0.0567804	0.0310469	-	-	-	-	-	-	-
741075	0.103497	0.0155199	0.0804217	0.00672902	2.37494e-22	1	3.76823e-11	1	TRUE	FALSE	TRUE	FALSE	SVEN_0638	-74	740754	741149	-1	hypothetical protein	SVEN_0639	166	741241	742767	1	NAD(P) transhydrogenase alpha subunit pntA	1.12781	0.253813	-0.772156	-0.530698	-1.05218	-1.61055	-1.16809	-0.146715	-0.258213	0.0615613	0.548934	0.132787	0.101537	0.232796
2086650	0.102472	0.00627885	0.0847516	0.0054178	7.68455e-22	1	8.66135e-13	1	TRUE	FALSE	TRUE	FALSE	-	-	-	-	-	-	SVEN_1875	-12	2086638	2086823	1	hypothetical protein	-	-	-	-	-	-	-	0.19089	0.358172	0.0237108	0.0173986	0.0346501	0.0524251	0.121115
4990700	0.102376	0.0033249	0.0704989	0.0060353	8.57092e-22	1	1.0377e-07	1	TRUE	FALSE	TRUE	FALSE	SVEN_4634	-13	4989373	4990713	-1	hypothetical protein	SVEN_4635	169	4990869	4992512	1	putative secreted protein	-0.263101	0.0945369	-0.371481	0.68154	0.302052	0.102443	0.372796	-0.0164883	0.100258	-0.275806	-1.2227	-2.67112	-0.912632	-0.418081
4838175	0.0809568	-4.69336e-05	0.104365	0.00401364	2.75802e-12	1	2.92304e-21	1	TRUE	FALSE	TRUE	FALSE	-	-	-	-	-	-	SVEN_4485	214	4838389	4839663	1	Succinyl-CoA ligase sucC	-	-	-	-	-	-	-	0.029247	-0.0440949	-0.520646	-0.78926	0.119102	0.0374004	1.37482
4956850	0.0997359	0.00647242	0.0358063	-0.000585944	1.66846e-20	1	1	1	TRUE	FALSE	FALSE	FALSE	-	-	-	-	-	-	SVEN_4602	42	4956892	4958040	1	Sensory box or GGDEF family protein	-	-	-	-	-	-	-	-0.0300762	0.213815	0.158604	0.131137	-0.115833	0.091608	-0.0159598
3757825	0.0986594	0.0227188	0.0988319	0.00443371	5.47662e-20	4.2265e-05	1.07215e-18	1	TRUE	FALSE	TRUE	FALSE	SVEN_3440	108	3757544	3757717	-1	hypothetical protein	SVEN_t32	55	3757880	3757950	1	tRNA-Gly	0.823636	0.221322	-0.782071	-1.16044	-1.15703	-0.707781	-0.243316	-	-	-	-	-	-	-
1661450	0.0983384	0.0185833	0.0375629	0.00681487	7.78735e-20	0.0378918	1	1	TRUE	FALSE	FALSE	FALSE	SVEN_1486	107	1659745	1661343	-1	putative ABC transporter ATP-binding protein	SVEN_1487	162	1661612	1662502	1	YpfJ protein, zinc metalloprotease superfamily	0.502829	-0.0621848	-0.203462	-0.147403	0.105003	-0.0289712	0.256532	-0.171469	0.0948885	-0.0820071	-0.418146	-1.07974	-0.799765	0.045513
5232600	0.0976447	0.00124598	0.049828	0.0130262	1.65991e-19	1	0.0603104	1	TRUE	FALSE	FALSE	FALSE	-	-	-	-	-	-	SVEN_4858	280	5232880	5234856	1	tetratricopeptide repeat family protein	-	-	-	-	-	-	-	0.609079	-0.00961961	0.0845413	0.0637035	-0.559267	-0.305021	0.0812805
5948700	0.0588885	0.00284808	0.100539	0.00757943	9.35993e-05	1	1.79387e-19	1	FALSE	FALSE	TRUE	FALSE	SVEN_5480	-51	5948491	5948751	-1	hypothetical protein	SVEN_5481	69	5948769	5949278	1	Ribonucleotide reductase transcriptional regulator NrdR	0.0109197	-0.0491808	-0.0541853	-0.0328953	-0.0533061	0.00125741	0.0301575	0.458063	-0.111512	-0.471366	-0.243407	-0.128219	-0.0820083	0.00115972
1978975	0.0975117	0.0113125	0.0747616	0.00451642	1.91809e-19	1	3.90861e-09	1	TRUE	FALSE	TRUE	FALSE	SVEN_1776	-50	1977583	1979025	-1	2-keto-3-deoxy-D-arabino-heptulosonate-7- phosphate synthase II aroH	SVEN_1777	59	1979034	1981925	1	N-acetylmuramoyl-L-alanine amidase	0.778346	0.481053	0.0802062	0.0327019	0.502387	0.130269	0.791282	-0.00732679	1.54338	-0.125219	0.0602572	0.355366	0.388964	0.281942
1283875	0.0966952	0.00530569	0.0826601	0.000816728	4.63802e-19	1	5.48961e-12	1	TRUE	FALSE	TRUE	FALSE	SVEN_1135	160	1283149	1283715	-1	hypothetical protein	SVEN_1136	-38	1283837	1284565	1	putative DNA polymerase III	-0.0908039	0.0130023	0.146391	0.542543	0.0849131	0.0723381	0.899158	0.0102203	-0.312527	0.343502	0.66441	0.0450987	-0.0756145	0.881119
1236625	0.0957251	0.0162405	0.0497861	0.00716476	1.31147e-18	1	0.0616831	1	TRUE	FALSE	FALSE	FALSE	SVEN_1091	216	1235843	1236409	-1	Translation elongation factor P (efp)	-	-	-	-	-	-	0.230377	1.15386	0.350062	-0.975781	-0.0666197	-0.295895	1.66496	-	-	-	-	-	-	-
5445350	0.0949374	-0.000563081	0.088534	5.4621e-05	3.02753e-18	1	2.74004e-14	1	TRUE	FALSE	TRUE	FALSE	-	-	-	-	-	-	SVEN_5061	54	5445404	5447218	1	putative cellulose synthase CslA	-	-	-	-	-	-	-	-0.151309	-9.18992e-05	0.00388083	-0.632258	-2.21175	-1.12762	0.780242
5403400	0.0948234	0.00730684	0.0829346	0.00975824	3.41523e-18	1	4.31898e-12	1	TRUE	FALSE	TRUE	FALSE	-	-	-	-	-	-	SVEN_5018	196	5403596	5404009	1	ATP synthase protein I atpI	-	-	-	-	-	-	-	0.405307	1.19613	0.941924	-0.944355	1.05539	-0.26065	1.08576
4263350	0.094563	0.00371061	0.0831756	-0.00291158	4.49495e-18	1	3.49701e-12	1	TRUE	FALSE	TRUE	FALSE	SVEN_3916	103	4262219	4263247	-1	Transcriptional regulator, LacI family	-	-	-	-	-	-	0.463272	-0.441978	-1.91831	-0.029987	0.440784	-0.124663	0.162216	-	-	-	-	-	-	-
1812100	0.094523	0.0066274	0.0473326	0.00862701	4.68864e-18	1	0.223374	1	TRUE	FALSE	FALSE	FALSE	SVEN_1623	232	1810357	1811868	-1	SSU ribosomal protein S1p (rpsA)	SVEN_1624	116	1812216	1813055	1	hypothetical protein	0.199848	1.03329	0.725982	-0.468882	0.0732048	-0.536606	1.00806	0.575656	0.625567	0.235666	-0.183426	-0.0507647	0.0558646	-0.0415987
4450325	0.093454	-0.00162483	0.0671628	0.00254736	1.4364e-17	1	1.18656e-06	1	TRUE	FALSE	TRUE	FALSE	-	-	-	-	-	-	SVEN_4110	-6	4450319	4451704	1	Glycosyltransferase MshA involved in mycothiol biosynthesis	-	-	-	-	-	-	-	-0.107855	0.0810672	-0.112185	-0.0643519	0.0281133	0.026149	-0.31118
5117625	0.0919282	0.00614849	0.0433038	0.00317959	6.94942e-17	1	1	1	TRUE	FALSE	FALSE	FALSE	SVEN_4755	170	5117228	5117455	-1	hypothetical protein	SVEN_4756	79	5117704	5120148	1	putative lipoprotein	-0.0650548	0.104064	-0.245899	-0.403268	-1.66696	-1.16636	-0.0685762	-0.260751	-0.157425	-0.934442	-3.08349	-4.4197	-2.92461	-2.10017
2854075	0.0907774	0.0214206	0.0750243	0.00523608	2.24407e-16	0.000410354	3.17404e-09	1	TRUE	FALSE	TRUE	FALSE	SVEN_2614	84	2852597	2853991	-1	hypothetical protein	SVEN_t23	101	2854176	2854249	1	tRNA-Lys	-0.0444754	-0.366673	-1.69655	-2.40478	-2.57691	-0.0159662	0.903127	-	-	-	-	-	-	-
6034175	0.055077	-0.00108689	0.0931428	0.00316862	0.00109768	1	3.34073e-16	1	FALSE	FALSE	TRUE	FALSE	SVEN_5550	2161	6031346	6032014	-1	Trk system potassium uptake protein TrkA	SVEN_5552	231	6034406	6035734	1	RNA methyltransferase, TrmA family	0.623031	0.729411	-0.0821477	-0.391974	-0.271258	-0.278696	0.188705	1.06166	1.41079	-0.0108145	-0.486147	-0.135602	-0.737992	-0.361241
2425200	0.078332	0.00712064	0.093072	0.00175924	2.86067e-11	1	3.58042e-16	1	TRUE	FALSE	TRUE	FALSE	SVEN_t12	-20	2425144	2425220	-1	tRNA-Met	-	-	-	-	-	-	-	-	-	-	-	-	-	-	-	-	-	-	-	-
5560325	0.0902698	0.00034449	0.0629615	-0.00185207	3.74622e-16	1	2.17119e-05	1	TRUE	FALSE	FALSE	FALSE	-	-	-	-	-	-	SVEN_5149	109	5560434	5561183	1	hypothetical protein	-	-	-	-	-	-	-	0.103763	-0.0780483	-0.288643	-0.0842683	-0.0592185	-0.0636052	0.151009
6392975	0.0898469	-0.000250933	0.0624326	0.00576189	5.72886e-16	1	3.09079e-05	1	TRUE	FALSE	FALSE	FALSE	SVEN_5863	140	6391867	6392835	-1	UDP-galactose-lipid carrier transferase	-	-	-	-	-	-	-0.184375	-0.228403	-0.0432084	-0.429944	-1.34889	-0.877676	-0.294655	-	-	-	-	-	-	-
4842075	0.0890814	0.00612994	0.0446348	0.00460108	1.22996e-15	1	0.857295	1	TRUE	FALSE	FALSE	FALSE	SVEN_4487	58	4840665	4842017	-1	hypothetical protein	SVEN_4488	71	4842146	4843741	1	integral membrane protein	-0.00978897	-0.125645	-0.3067	-1.00478	-1.95403	-1.31846	-0.640728	0.314017	-0.0309303	-0.190139	-0.207888	-0.140881	-0.0185895	0.163715
7052475	0.08863	0.00482913	0.0586763	0.00813776	1.92404e-15	1	0.000349855	1	TRUE	FALSE	FALSE	FALSE	SVEN_6464	239	7049921	7052236	-1	secreted protein	SVEN_6465	-70	7052405	7053040	1	hypothetical protein	0.0664921	0.00885059	0.195672	0.0518872	0.0690143	0.100507	-0.055879	-	-	-	-	-	-	-
6327750	0.0883851	0.0062316	0.0724388	0.00324067	2.45062e-15	1	2.38793e-08	1	TRUE	FALSE	TRUE	FALSE	SVEN_5813	395	6326540	6327355	-1	N-acetylmuramoyl-L-alanine amidase	SVEN_5814	231	6327981	6329426	1	Sugar ABC transporter sugar-binding protein	0.284323	-1.12026	0.220007	0.443384	0.426048	0.345107	1.99809	-0.227998	-0.265461	-0.0402941	-0.892953	-0.894998	-0.612985	0.166318
3540375	0.0880407	-0.000993418	0.0197101	0.00940532	3.43975e-15	1	1	1	TRUE	FALSE	FALSE	FALSE	SVEN_3229	39	3539734	3540336	-1	hypothetical protein	-	-	-	-	-	-	0.351295	-0.031797	-0.32682	-0.728715	-0.82701	-0.494116	0.0427785	-	-	-	-	-	-	-
2603675	0.0876544	0.0114053	0.0716867	0.00333481	5.02319e-15	1	4.24012e-08	1	TRUE	FALSE	TRUE	FALSE	SVEN_2401	80	2602312	2603595	-1	ATP-dependent Clp protease ATP-binding subunit ClpX	-	-	-	-	-	-	0.301412	-1.84201	-0.840968	-0.216621	-0.316892	-0.339498	0.681569	-	-	-	-	-	-	-
6012050	0.0702096	0.00532217	0.0440125	0.0131383	2.47849e-08	1	1	1	TRUE	FALSE	FALSE	FALSE	SVEN_5529	289	6010727	6011761	-1	putative DNA-binding protein	SVEN_5530	204	6012254	6013153	1	hypothetical protein	0.359479	-0.462272	-0.705336	-0.497493	-0.547027	-0.404209	0.361041	0.609855	-1.0141	-0.804998	0.309992	-0.0281177	0.064782	0.0732664
1483850	0.0803167	0.00176757	0.086486	0.00951833	4.91319e-12	1	1.81048e-13	1	TRUE	FALSE	TRUE	FALSE	SVEN_1324	297	1482918	1483553	-1	hypothetical protein	-	-	-	-	-	-	-0.239678	-0.0397488	-0.327454	-1.74543	-4.6737	-3.14256	-2.27381	-	-	-	-	-	-	-
3434375	0.0857885	0.00987251	0.0567158	-0.0079933	3.05873e-14	1	0.00117251	1	TRUE	FALSE	FALSE	FALSE	-	-	-	-	-	-	SVEN_3137	58	3434433	3436493	1	hypothetical protein	-	-	-	-	-	-	-	-0.00727258	-0.375684	-0.228397	0.468917	-0.0643453	0.107971	0.290002
7474300	0.0378255	0.00408103	0.0881839	0.00204808	1	1	3.79562e-14	1	FALSE	FALSE	TRUE	FALSE	SVEN_6825	266	7473372	7474034	-1	putative secreted protein	SVEN_6826	138	7474438	7474923	1	putative integral membrane protein	-0.400427	0.0207818	0.0570304	-0.180109	-0.140546	0.0383242	-0.204929	-0.10945	-0.0225251	-0.255561	-4.38697	-3.4402	-1.13907	0.166686
3671325	0.0850027	0.00763511	0.0862424	0.00183428	6.47179e-14	1	2.25987e-13	1	TRUE	FALSE	TRUE	FALSE	SVEN_3351	27	3670834	3671298	-1	Transamidase GatB domain protein	SVEN_3352	48	3671373	3672311	1	putative secreted protein	0.572626	-0.14858	-0.0633417	-0.0579154	0.0728032	0.116116	0.075603	0.459911	0.249243	-0.109172	0.0232119	0.294762	-0.0560411	0.358957
3425025	0.0844904	0.0218905	0.0736061	0.00553165	1.05107e-13	0.000182914	9.68369e-09	1	TRUE	FALSE	TRUE	FALSE	SVEN_3125	6	3424564	3425019	-1	AsnC-family transcriptional regulator in menaquinone synthesis	SVEN_3126	154	3425179	3425304	1	hypothetical protein	0.237711	-0.0218438	-0.507509	-0.646922	0.220793	-0.253594	-0.211298	0.497391	0.0833952	1.26271	1.64662	3.07814	2.81629	2.19685
5741525	0.0696083	-0.00335559	0.0869879	-0.00118156	3.97474e-08	1	1.14441e-13	1	TRUE	FALSE	TRUE	FALSE	-	-	-	-	-	-	SVEN_5313	90	5741615	5742262	1	Bifunctional deaminase-reductase domain protein	-	-	-	-	-	-	-	0.229454	-0.164435	-0.341503	-0.422807	-0.461514	-0.173758	-0.265582
6503275	0.0753678	0.0180284	0.0859867	0.0065933	3.66945e-10	0.0855418	2.85027e-13	1	TRUE	FALSE	TRUE	FALSE	SVEN_5972	366	6502223	6502909	-1	TetR-family transcriptional regulator	SVEN_5973	172	6503447	6504226	1	Phosphate regulon transcriptional regulatory protein PhoB	0.143754	-0.103383	0.133946	-0.22509	-0.00819269	0.166523	0.388468	0.11716	-1.56389	-0.0825111	0.0983649	0.185402	0.272569	-0.152551
1761300	0.0833781	-0.00140689	0.0695934	0.00391886	2.98311e-13	1	2.0332e-07	1	TRUE	FALSE	TRUE	FALSE	SVEN_1577	69	1758280	1761231	-1	putative zinc-binding carboxypeptidase	-	-	-	-	-	-	-0.0463933	-2.27461	-0.443407	-0.557358	-0.41453	-0.256177	0.250169	-	-	-	-	-	-	-
4794050	0.0790964	0.00415438	0.0859082	-0.00214277	1.4588e-11	1	3.06017e-13	1	TRUE	FALSE	TRUE	FALSE	-	-	-	-	-	-	SVEN_4455	22	4794072	4795574	1	Inosine-5-monophosphate dehydrogenase	-	-	-	-	-	-	-	0.00576413	1.3698	0.402778	-0.0776226	0.469218	-0.271532	0.619175
3414100	0.0824212	0.00254159	0.0329875	0.000961826	7.23989e-13	1	1	1	TRUE	FALSE	FALSE	FALSE	SVEN_3112	53	3412164	3414047	-1	Long-chain-fatty-acid--CoA ligase	-	-	-	-	-	-	-0.04615	0.0986707	0.0431482	0.147313	0.146386	0.138748	0.068673	-	-	-	-	-	-	-
6967375	0.0823322	0.0159641	0.0557321	0.0106434	7.85783e-13	1	0.00211968	1	TRUE	FALSE	FALSE	FALSE	-	-	-	-	-	-	SVEN_t66	70	6967445	6967532	1	tRNA-Leu	-	-	-	-	-	-	-	-	-	-	-	-	-	-
6023650	0.0822042	0.00499405	0.0411926	0.000560827	8.83934e-13	1	1	1	TRUE	FALSE	FALSE	FALSE	-	-	-	-	-	-	SVEN_5543	270	6023920	6024684	1	hypothetical protein	-	-	-	-	-	-	-	0.591516	0.613187	0.154984	-0.232436	-0.0642265	-0.0525571	0.290986
5168525	0.0820486	0.0141108	0.0490956	0.00590265	1.01969e-12	1	0.0891491	1	TRUE	FALSE	FALSE	FALSE	SVEN_4803	369	5167023	5168156	-1	putative metal-transport protein	SVEN_4804	55	5168580	5169164	1	hypothetical protein	0.740621	-0.142824	0.399266	-1.1688	-0.296984	-0.4131	0.912085	1.02477	1.1123	0.0948705	-0.0186252	-0.00554824	0.0511222	0.197302
1043050	0.0820058	0.0129077	0.0504172	0.00695986	1.06058e-12	1	0.0438685	1	TRUE	FALSE	FALSE	FALSE	SVEN_0915	31	1041601	1043019	-1	Na+ or H+ antiporter	SVEN_0916	282	1043332	1044543	1	chloramphenicol resistance protein cmlR2	-0.0449729	-0.0291315	0.0543042	-0.773396	0.0103918	-0.00481394	-0.163861	0.416024	0.304841	0.367976	0.189781	0.0430801	-0.040606	-0.133012
7502575	0.0804727	0.00402429	0.0345704	0.00732479	4.27011e-12	1	1	1	TRUE	FALSE	FALSE	FALSE	SVEN_6850	144	7501454	7502431	-1	histone protein	SVEN_6851	62	7502637	7502999	1	possible gas vesicle synthesis protein	0.0022356	0.23486	0.0437209	-0.0681189	-0.309349	-0.582386	-0.874424	-0.0416811	-0.0982195	-0.00807031	-0.0070017	-0.194799	-0.31149	-0.380307
7666400	0.0803689	0.00587081	0.0567856	0.00675337	4.68773e-12	1	0.00112388	1	TRUE	FALSE	FALSE	FALSE	SVEN_7007	169	7665776	7666231	-1	hypothetical protein	SVEN_7008	48	7666448	7666879	1	hypothetical protein	-0.132302	0.0105914	0.023229	0.0847368	-0.0268053	-0.192306	-0.615015	-0.0818839	0.0128027	-0.00619123	0.0692978	-0.197946	-1.30863	-1.09426
3985850	0.0465116	0.0055108	0.08274	-0.00793381	0.157189	1	5.11952e-12	1	FALSE	FALSE	TRUE	FALSE	SVEN_3669	86	3984040	3985764	-1	Serine or threonine protein kinase	-	-	-	-	-	-	0.542476	0.374551	-0.219411	-0.13146	-0.305198	-0.40917	0.56709	-	-	-	-	-	-	-
3644350	0.0799446	0.0101679	0.0505649	0.00608173	6.85845e-12	1	0.0404835	1	TRUE	FALSE	FALSE	FALSE	SVEN_3327	413	3642738	3643937	-1	putative morphological differentiation-related protein	SVEN_3328	39	3644389	3645255	1	Phosphoserine phosphatase	-0.123206	-0.0619583	0.0211392	0.0471494	0.077397	0.161257	-0.165993	0.635009	0.111804	-0.378641	-0.0105433	-0.0366707	-0.245969	-0.0134215
2731225	0.0799332	0.00832243	0.00795415	0.00409732	6.92847e-12	1	1	1	TRUE	FALSE	FALSE	FALSE	SVEN_2517	138	2730206	2731087	-1	putative SARP family pathway specific regulatory protein	-	-	-	-	-	-	0.308133	0.0848667	0.610582	0.532172	0.418013	0.410194	1.22388	-	-	-	-	-	-	-
6876875	0.0798259	0.00787325	0.0667846	0.00549209	7.62604e-12	1	1.55281e-06	1	TRUE	FALSE	TRUE	FALSE	SVEN_6302	82	6876137	6876793	-1	Phosphatidylserine decarboxylase	-	-	-	-	-	-	0.324453	0.456497	0.322547	-0.117714	-0.0749577	-0.277496	0.393032	-	-	-	-	-	-	-
4433825	0.079488	0.0140811	0.0689293	0.00283406	1.03057e-11	1	3.31217e-07	1	TRUE	FALSE	TRUE	FALSE	SVEN_4089	75	4432836	4433750	-1	hypothetical protein	-	-	-	-	-	-	-0.264061	-0.195974	0.402833	1.24233	0.5312	0.231045	1.46636	-	-	-	-	-	-	-
4908225	0.0792788	0.00382798	0.057648	0.00606547	1.24105e-11	1	0.000662939	1	TRUE	FALSE	FALSE	FALSE	-	-	-	-	-	-	SVEN_4553	208	4908433	4909491	1	putative lipoprotein	-	-	-	-	-	-	-	1.20532	1.18783	0.768391	-1.23534	0.00508242	-0.124327	0.267056
1223200	0.0788771	0.0123626	0.0607968	0.00648414	1.77086e-11	1	9.05016e-05	1	TRUE	FALSE	FALSE	FALSE	SVEN_1078	109	1222819	1223091	-1	DNA-directed RNA polymerase omega subunit	-	-	-	-	-	-	0.384077	0.37819	-0.535531	-0.539539	0.222239	-0.0941163	1.56497	-	-	-	-	-	-	-
4168500	0.0785735	0.0135987	0.0660826	0.00789632	2.31391e-11	1	2.54887e-06	1	TRUE	FALSE	TRUE	FALSE	SVEN_3843	148	4168098	4168352	-1	hypothetical protein	-	-	-	-	-	-	0.301501	0.0121391	-0.385474	0.0521402	0.275545	0.0812866	0.985702	-	-	-	-	-	-	-
7231525	0.0784846	0.00339719	0.0470497	-0.00729813	2.50201e-11	1	0.258102	1	TRUE	FALSE	FALSE	FALSE	-	-	-	-	-	-	SVEN_6616	48	7231573	7231995	1	NovD	-	-	-	-	-	-	-	-0.108186	-0.123954	-0.49817	-0.548495	-0.757935	-0.209724	-0.574794
4473025	0.0784472	0.0110553	0.0608233	-0.00620026	2.58572e-11	1	8.89579e-05	1	TRUE	FALSE	FALSE	FALSE	SVEN_4130	65	4470468	4472960	-1	probable DNA-binding protein	SVEN_4131	41	4473066	4474163	1	hypothetical protein	0.563506	0.396083	-0.278305	-0.105398	-0.159699	-0.0972035	-0.0290613	0.50446	0.202524	-0.0281397	0.110424	0.0754178	-0.0115106	-0.104387
8161400	0.0778471	0.00633062	0.0724767	0.00264373	4.37103e-11	1	2.31962e-08	1	TRUE	FALSE	TRUE	FALSE	-	-	-	-	-	-	SVEN_7400	42	8161442	8161759	1	hypothetical protein	-	-	-	-	-	-	-	-0.166943	-0.202747	0.0212479	0.0114856	-0.0390678	0.058447	0.00649893
3608475	0.0778251	0.00705543	0.06905	-0.00116088	4.45574e-11	1	3.03192e-07	1	TRUE	FALSE	TRUE	FALSE	-	-	-	-	-	-	SVEN_3297	189	3608664	3609203	1	hypothetical protein	-	-	-	-	-	-	-	-0.0193021	-1.79846	0.162413	-0.268098	-0.142005	-0.154612	-0.0773718
4345850	0.0536488	0.00414565	0.0801585	0.00768512	0.0026527	1	4.71013e-11	1	FALSE	FALSE	TRUE	FALSE	SVEN_4011	12	4345392	4345838	-1	hypothetical protein	SVEN_4012	318	4346168	4346881	1	Haloacid dehalogenase hydrolase DevB	0.536905	0.865157	-0.127704	-0.286559	-0.337759	-0.496148	0.0144712	0.0518183	0.0531948	-0.224688	-0.343429	-0.443424	-0.451911	-0.080212
5717050	0.0773191	0.00890289	0.0576177	0.00677684	6.91509e-11	1	0.000675461	1	TRUE	FALSE	FALSE	FALSE	-	-	-	-	-	-	SVEN_5286	156	5717206	5717649	1	SSU ribosomal protein S16p	-	-	-	-	-	-	-	0.337228	2.06668	0.544679	-0.821258	0.588013	-0.305389	0.942416
7157175	0.068477	0.00856553	0.0795643	0.00695405	9.56375e-08	1	7.77452e-11	1	TRUE	FALSE	TRUE	FALSE	SVEN_6546	101	7156523	7157074	-1	hypothetical protein	SVEN_t68	94	7157269	7157342	1	tRNA-Pro	0.114006	-0.297186	-0.442265	-0.0203656	-0.167776	-0.153738	-0.406083	-	-	-	-	-	-	-
4682400	0.0738558	0.00902711	0.0795045	0.00628418	1.29986e-09	1	8.17565e-11	1	TRUE	FALSE	TRUE	FALSE	SVEN_4325	63	4681846	4682337	-1	protein YajQ	SVEN_t52	108	4682508	4682589	1	tRNA-Tyr	0.449505	0.640591	-0.0753217	0.0849879	0.464022	0.441915	1.45897	-	-	-	-	-	-	-
8222775	0.076716	0.0038954	0.0761151	-0.00118385	1.1634e-10	1	1.32727e-09	1	TRUE	FALSE	TRUE	FALSE	-	-	-	-	-	-	SVEN_7452	284	8223059	8223661	1	hypothetical protein	-	-	-	-	-	-	-	-0.00784739	0.00874275	0.0119937	0.0367451	0.0485509	0.0252631	0.0704426
3154175	0.0764948	0.012472	0.066463	0.00439572	1.40664e-10	1	1.94982e-06	1	TRUE	FALSE	TRUE	FALSE	SVEN_2895	55	3152741	3154120	-1	NADH dehydrogenase	-	-	-	-	-	-	0.518869	0.737525	-0.760967	-1.49359	0.543061	-0.0893258	0.902028	-	-	-	-	-	-	-
317525	0.0722029	0.00493475	0.0539	-0.00282032	5.03553e-09	1	0.00622127	1	TRUE	FALSE	FALSE	FALSE	SVEN_0300	1394	315400	316131	-1	putative acetyltransferase	SVEN_0302	296	317821	318936	1	integral membrane protein	0.0210333	0.309498	-0.0077214	0.0717056	0.0528719	0.109457	0.0683055	0.190811	0.443546	-0.137425	-0.180426	-0.0483716	0.0185458	-0.0707106
6702950	0.0761387	-0.00146792	0.0380676	0.0107041	1.90721e-10	1	1	1	TRUE	FALSE	FALSE	FALSE	-	-	-	-	-	-	SVEN_6147	47	6702997	6703440	1	hypothetical protein	-	-	-	-	-	-	-	0.876905	0.231997	-0.841254	-1.27163	-2.1464	-2.20783	-0.758292
3471175	0.0756933	0.0050131	0.061496	0.00331945	2.78582e-10	1	5.73684e-05	1	TRUE	FALSE	FALSE	FALSE	SVEN_3175	-50	3469342	3471225	-1	Lysyl-tRNA synthetase (class I)	SVEN_3176	66	3471241	3473016	1	Arginyl-tRNA synthetase argS	0.762624	0.633452	-0.282445	-0.133119	0.340035	-0.0710679	0.615174	0.820979	1.26705	-0.0774906	-0.0884685	0.238794	-0.0967561	0.21483
4986200	0.0522677	-0.000807936	0.077954	0.00433286	0.00609831	1	2.96887e-10	1	FALSE	FALSE	TRUE	FALSE	SVEN_4629	51	4985109	4986149	-1	Cell envelope-associated transcriptional attenuator LytR-CpsA-Psr, subfamily A1	SVEN_4630	68	4986268	4986474	1	hypothetical protein	0.0614684	0.0700752	-0.473147	-1.62824	-2.39817	-0.893322	-0.763568	0.024852	-0.0962432	-1.09089	-0.283315	-0.743388	-0.556577	0.536812
5180925	0.0247314	0.000382288	0.0777859	6.82466e-05	1	1	3.40944e-10	1	FALSE	FALSE	TRUE	FALSE	SVEN_4817	204	5180401	5180721	-1	hypothetical protein	SVEN_4818	-66	5180859	5181725	1	putative hydrolase	0.158227	-0.163343	-0.41039	-0.497065	-1.71075	-1.47152	-0.33765	0.365853	-0.502229	-1.45468	-0.333775	-0.484696	-0.476584	-0.335521
7456950	0.0752383	0.00651809	0.0409673	0.00400097	4.09305e-10	1	1	1	TRUE	FALSE	FALSE	FALSE	SVEN_6808	37	7455486	7456913	-1	putative integral membrane protein	-	-	-	-	-	-	-0.00768891	0.21571	0.0208931	0.0622346	-0.0915786	-0.179934	-0.0627496	-	-	-	-	-	-	-
5926875	0.0748317	0.00617282	0.0283236	0.00369999	5.76191e-10	1	1	1	TRUE	FALSE	FALSE	FALSE	SVEN_5465	53	5926439	5926822	-1	hypothetical protein	SVEN_5466	87	5926962	5927900	1	tRNA delta(2)-isopentenylpyrophosphate transferase miaA	0.783464	-1.19962	-1.75569	-0.36562	-0.535968	-0.362502	0.137873	0.372761	0.366802	-0.0258508	0.0432608	0.0636073	0.0803824	0.300933
1571225	0.0622071	0.0147936	0.0768816	0.00342024	9.66009e-06	1	7.13996e-10	1	TRUE	FALSE	TRUE	FALSE	SVEN_1406	66	1570026	1571159	-1	Chromosome (plasmid) partitioning protein ParA-like protein	-	-	-	-	-	-	-0.110362	-0.476385	-0.638724	-0.343936	-0.178339	-0.179414	0.747081	-	-	-	-	-	-	-
3459300	0.0741	0.00358787	0.0263706	-0.00185725	1.06145e-09	1	1	1	TRUE	FALSE	FALSE	FALSE	-	-	-	-	-	-	SVEN_3163	34	3459334	3459669	1	Conserved hypothetical protein	-	-	-	-	-	-	-	-0.139499	0.0236801	-0.038498	-0.0566349	0.129324	0.047893	-0.231149
2157400	0.0681737	0.00260366	0.0763852	0.000835466	1.20737e-07	1	1.06749e-09	1	TRUE	FALSE	TRUE	FALSE	SVEN_1940	103	2155591	2157297	-1	putative integral membrane protein	SVEN_1941	115	2157515	2158378	1	3-methyl-2-oxobutanoatehydroxymethyltransferase	0.151338	0.0465347	-2.60142	0.217109	0.107351	0.314248	-0.10276	0.113536	-0.234875	-0.0664047	0.0141723	0.0394995	-0.0666082	-0.0645302
2668125	0.0740498	0.00294308	0.0527706	0.00224808	1.10663e-09	1	0.0118794	1	TRUE	FALSE	FALSE	FALSE	SVEN_2454	51	2667121	2668074	-1	Protein-L-isoaspartate O-methyltransferase	SVEN_2455	35	2668160	2668564	1	Hemoglobin protein HbO	0.0303597	-0.100099	-0.0482904	0.006119	-0.107314	-0.04133	-0.247838	0.639826	0.0861566	-0.193647	0.144333	0.132338	0.0312207	0.370467
2396200	0.0298139	0.00195207	0.0762433	-0.00218411	1	1	1.19704e-09	1	FALSE	FALSE	TRUE	FALSE	SVEN_2227	83	2395221	2396117	-1	hypothetical protein	SVEN_2228	173	2396373	2397434	1	MreB-like protein Mbl	0.103153	-0.471213	0.0824027	0.154681	-0.0274373	-0.120761	0.0445706	-0.112498	0.100038	-0.0234685	-1.64372	-3.48524	-1.4212	-0.147638
2556425	0.0737767	0.000414939	0.0260468	0.00267979	1.38779e-09	1	1	1	TRUE	FALSE	FALSE	FALSE	SVEN_2365	2	2555338	2556423	-1	membrane protein	-	-	-	-	-	-	0.301199	-0.12621	-0.014993	0.112914	-0.214103	-0.00788131	0.151347	-	-	-	-	-	-	-
804850	0.0735853	0.00277465	0.0597273	-0.00353031	1.62552e-09	1	0.000180008	1	TRUE	FALSE	FALSE	FALSE	-	-	-	-	-	-	SVEN_0689	79	804929	805429	1	hypothetical protein	-	-	-	-	-	-	-	0.0917181	-0.0142489	0.16074	0.0185007	0.150877	0.0811667	-0.174783
2581200	0.0729518	0.00534469	0.0450105	0.00925532	2.73611e-09	1	0.714005	1	TRUE	FALSE	FALSE	FALSE	SVEN_2383	63	2579206	2581137	-1	Fe-S oxidoreductase	-	-	-	-	-	-	0.727844	0.913256	0.308256	-0.422968	0.292986	-0.152039	0.215293	-	-	-	-	-	-	-
4068175	0.0512381	0.0120522	0.0746374	0.00625294	0.0111926	1	4.31185e-09	1	FALSE	FALSE	TRUE	FALSE	SVEN_3744	224	4066560	4067951	-1	Serine phosphatase RsbU, regulator of sigma subunit	SVEN_3745	402	4068577	4069257	1	hypothetical protein	0.687427	-0.862587	-1.46058	-0.59246	-1.56869	-1.23338	-0.27506	0.506788	0.277259	-0.722043	-0.923466	0.334584	-0.293998	0.136766
3980000	0.0690084	0.000431539	0.0734594	0.00349875	6.34278e-08	1	1.08553e-08	1	TRUE	FALSE	TRUE	FALSE	-	-	-	-	-	-	SVEN_3664	80	3980080	3980697	1	hypothetical protein	-	-	-	-	-	-	-	0.587802	-0.192886	-0.686374	0.374255	-0.0513459	-0.149378	0.0912479
8061650	0.0711054	0.00317473	0.0576611	0.00705826	1.21743e-08	1	0.000657605	1	TRUE	FALSE	FALSE	FALSE	SVEN_7331	-20	8060411	8061670	-1	hypothetical protein	-	-	-	-	-	-	-0.0583841	0.105564	0.0228933	-0.0646571	-0.195993	-0.13087	-0.184028	-	-	-	-	-	-	-
1404700	0.071095	0.00533803	0.0494416	-0.00128571	1.22756e-08	1	0.0741727	1	TRUE	FALSE	FALSE	FALSE	SVEN_1249	101	1403901	1404599	-1	putative hydrolase	-	-	-	-	-	-	0.820823	-0.421379	0.0587001	-0.0911544	-0.694112	-0.558907	0.248705	-	-	-	-	-	-	-
5694600	0.0708359	0.000912967	0.0537031	0.00256774	1.50911e-08	1	0.00697048	1	TRUE	FALSE	FALSE	FALSE	-	-	-	-	-	-	SVEN_5271	183	5694783	5695001	1	putative coiled-coiled protein SlzA	-	-	-	-	-	-	-	0.861423	0.0619446	-0.249192	0.332376	0.192673	-0.0584216	1.43879
6137625	0.0705741	0.00595104	0.0616648	0.00484771	1.85782e-08	1	5.13497e-05	1	TRUE	FALSE	FALSE	FALSE	SVEN_5652	152	6135635	6137473	-1	hypothetical protein	SVEN_5653	292	6137917	6138324	1	hypothetical protein	0.451607	0.338299	-0.207258	0.328136	-0.665333	-0.191629	1.21193	0.0661172	-0.104412	0.0604697	-0.00630995	-0.021371	-0.0293577	0.0345963
1145900	0.0704503	0.00364727	0.0475628	0.00586722	2.04937e-08	1	0.198477	1	TRUE	FALSE	FALSE	FALSE	SVEN_1003	35	1144744	1145865	-1	Glycosyltransferase	-	-	-	-	-	-	-0.231045	-3.42384	-0.144557	1.73767	0.761377	0.998503	0.202406	-	-	-	-	-	-	-
160350	0.0704217	-0.000534058	0.041411	0.00382565	2.09615e-08	1	1	1	TRUE	FALSE	FALSE	FALSE	-	-	-	-	-	-	SVEN_0154	47	160397	161764	1	NADPH-dependent mycothiol reductase Mtr	-	-	-	-	-	-	-	0.0206427	-0.0411033	-0.229184	-0.435191	-0.989803	-0.640386	-0.0462492
5426500	0.0702667	0.00579742	0.0418757	0.000933594	2.36936e-08	1	1	1	TRUE	FALSE	FALSE	FALSE	SVEN_5041	106	5425360	5426394	-1	putative alkanal monooxygenase	SVEN_5042	94	5426594	5426923	1	putative ATP or GTP-binding protein, doubtful CDS	1.0501	0.451865	0.483393	0.944442	-0.0142624	0.225366	1.37155	0.373817	0.00886155	-0.0660366	0.308763	0.282437	0.309402	0.554607
4056375	0.0694678	0.00902612	0.0722887	0.004248	4.43614e-08	1	2.67925e-08	1	TRUE	FALSE	TRUE	FALSE	SVEN_3734	50	4055036	4056325	-1	Seryl-tRNA synthetase serS	-	-	-	-	-	-	0.469516	0.599018	-0.252818	-0.582333	-0.0899308	-0.439461	0.138067	-	-	-	-	-	-	-
3008900	0.0647109	0.0143145	0.0719171	0.0107885	1.60951e-06	1	3.55844e-08	1	TRUE	FALSE	TRUE	FALSE	SVEN_2752	218	3007951	3008682	-1	Ribosomal subunit interface protein	-	-	-	-	-	-	0.444728	-1.93117	-0.559081	0.709037	-0.508951	-0.639342	-0.0342839	-	-	-	-	-	-	-
424850	0.0637727	0.000710463	0.0717417	-0.00113352	3.17528e-06	1	4.06675e-08	1	TRUE	FALSE	TRUE	FALSE	SVEN_0397	-29	423572	424879	-1	Amine oxidase	-	-	-	-	-	-	0.102789	-0.0267501	0.00480685	0.0574967	-0.0140629	-0.0487196	-0.0900057	-	-	-	-	-	-	-
846000	0.0694847	0.00177767	0.0402326	0.00634558	4.3781e-08	1	1	1	TRUE	FALSE	FALSE	FALSE	-	-	-	-	-	-	SVEN_0735	201	846201	846872	1	Transcriptional regulator, TetR family	-	-	-	-	-	-	-	0.206373	-0.0484774	0.0131694	0.0191603	0.0445123	0.221537	-0.0228673
3942125	0.0441186	0.00711535	0.0715486	-0.00267242	0.54691	1	4.70875e-08	1	FALSE	FALSE	TRUE	FALSE	-	-	-	-	-	-	SVEN_3629	293	3942418	3943968	1	putative protein phosphatase	-	-	-	-	-	-	-	0.665589	-0.252111	-0.210553	-0.162963	-0.0693188	-0.450127	0.290643
2702450	0.0693229	0.00993676	0.0640365	0.00023807	4.96676e-08	1	1.04981e-05	1	TRUE	FALSE	FALSE	FALSE	-	-	-	-	-	-	SVEN_2487	152	2702602	2703372	1	hypothetical protein	-	-	-	-	-	-	-	0.0646189	0.0604138	-0.307024	0.325157	0.134442	0.0769448	-0.00986115
3940500	0.0690721	0.0217527	0.0557047	0.00363909	6.03684e-08	0.000232212	0.00215464	1	TRUE	FALSE	FALSE	FALSE	SVEN_3626	105	3940291	3940395	-1	hypothetical protein	SVEN_3627	403	3940903	3941760	1	Adenylate cyclase	1.12114	-0.502578	0.950809	0.320668	0.535103	0.905908	2.02636	0.74656	-0.251313	-0.734701	-0.0119323	-0.121547	-0.447665	1.45525
5292225	0.0611749	0.0108647	0.0705297	-0.000617952	1.98276e-05	1	1.01406e-07	1	FALSE	FALSE	TRUE	FALSE	SVEN_4913	164	5291471	5292061	-1	hypothetical protein	SVEN_4914	88	5292313	5293728	1	cAMP-binding proteins	0.0612425	0.228862	0.0374515	0.332341	-0.319711	-0.952012	-0.0280858	-0.134906	-0.732893	1.82802	1.29161	0.78661	0.192818	1.10701
5671000	0.0681366	0.0205207	0.0460301	0.00502446	1.24224e-07	0.00184086	0.431528	1	TRUE	FALSE	FALSE	FALSE	-	-	-	-	-	-	SVEN_t62	-7	5670993	5671064	1	tRNA-Gln	-	-	-	-	-	-	-	-	-	-	-	-	-	-
1781525	0.0679996	0.0135873	0.0375395	0.00573652	1.37952e-07	1	1	1	TRUE	FALSE	FALSE	FALSE	SVEN_1595	188	1780330	1781337	-1	Integral membrane protein TerC	-	-	-	-	-	-	0.532948	-0.0844824	-0.0140771	-0.313239	-0.285253	0.0815766	0.194819	-	-	-	-	-	-	-
4868775	0.0678058	0.00885102	0.0567941	0.00360611	1.59964e-07	1	0.00111807	1	TRUE	FALSE	FALSE	FALSE	SVEN_4513	-22	4868123	4868797	-1	RNA polymerase sigma factor RpoE	SVEN_4514	40	4868815	4869828	1	Tryptophanyl-tRNA synthetase trpS2	0.329917	-0.142205	0.0643297	0.160158	0.126373	0.162454	0.0223871	0.399709	0.399874	-1.00919	-0.331649	0.093242	-0.0326318	1.04203
4267975	0.0557377	0.0151002	0.0697698	0.00131646	0.000724457	1	1.78467e-07	1	FALSE	FALSE	TRUE	FALSE	-	-	-	-	-	-	SVEN_3922	104	4268079	4268924	1	Thiosulfate sulfurtransferase, rhodanese cysA	-	-	-	-	-	-	-	-1.70005	-0.23407	-0.943014	1.50051	1.67469	-1.1569	-1.39421
5666675	0.0499746	0.00508873	0.069442	0.00767171	0.0232183	1	2.2733e-07	1	FALSE	FALSE	TRUE	FALSE	SVEN_5238	287	5662480	5666388	-1	cvnA1	SVEN_5239	208	5666883	5667164	1	hypothetical protein	0.272233	-0.300069	-0.60828	0.145374	0.408194	-0.0120796	0.216987	-0.0283957	-0.240745	0.474422	-0.26628	0.0297965	0.184758	1.17364
5768175	0.03255	0.00425825	0.0688833	0.00266864	1	1	3.42522e-07	1	FALSE	FALSE	TRUE	FALSE	SVEN_5338	271	5767392	5767904	-1	putative membrane protein	-	-	-	-	-	-	0.194058	0.0539635	-0.112608	0.120749	-0.246499	-0.186882	-0.448716	-	-	-	-	-	-	-
406825	0.0663067	-0.000959752	0.0478831	-0.00895096	4.95828e-07	1	0.168247	1	TRUE	FALSE	FALSE	FALSE	-	-	-	-	-	-	SVEN_0375	69	406894	408126	1	Serine phosphatase RsbU, regulator of sigma subunit	-	-	-	-	-	-	-	-0.120616	0.0804813	0.0464243	-0.113734	-0.784036	-0.348085	-0.114836
7595375	0.0660904	0.00488713	0.0462539	0.00212922	5.82572e-07	1	0.385846	1	TRUE	FALSE	FALSE	FALSE	SVEN_6942	104	7594204	7595271	-1	hypothetical protein	SVEN_6943	142	7595517	7596374	1	Archaeal seryl-tRNA synthetase-related sequence	-0.0595589	0.0274576	-0.105051	0.315251	0.0450317	-0.0677707	-0.172952	-0.0674157	-0.0278765	0.115323	0.0246125	0.0877373	0.0127872	-0.070106
5727750	0.055521	0.00578478	0.0680215	0.0030882	0.00083068	1	6.4067e-07	1	FALSE	FALSE	TRUE	FALSE	-	-	-	-	-	-	SVEN_5300	248	5727998	5728774	1	RNA polymerase sigma factor WhiG	-	-	-	-	-	-	-	0.441875	-0.725331	-2.356	-2.14464	-2.08226	-1.92691	-0.596778
5465875	0.0656932	0.00224897	0.0560775	0.00341848	7.82252e-07	1	0.00172372	1	TRUE	FALSE	FALSE	FALSE	SVEN_5077	179	5463615	5465696	-1	Phosphate acetyltransferase pta	SVEN_5078	178	5466053	5467078	1	6-phosphofructokinase pfkA2	0.224716	0.886717	-0.576928	-0.619264	-0.668811	-0.857073	-0.0809407	0.279258	0.652309	-0.947001	-1.1368	-0.783664	-0.516282	0.420615
5670975	0.0656045	0.0170858	0.0521652	0.00687725	8.3528e-07	0.323617	0.0167135	1	TRUE	FALSE	FALSE	FALSE	-	-	-	-	-	-	SVEN_t61	-77	5670898	5670973	1	tRNA-Glu	-	-	-	-	-	-	-	-	-	-	-	-	-	-
5003975	0.061905	0.00957375	0.0671625	-0.00752351	1.19368e-05	1	1.18678e-06	1	FALSE	FALSE	TRUE	FALSE	-	-	-	-	-	-	SVEN_4646	105	5004080	5004925	1	secreted protein	-	-	-	-	-	-	-	-0.0114662	0.363494	0.306928	0.739296	0.627318	0.439822	2.20083
3655450	0.0650719	-0.00173118	0.0523612	-0.0041898	1.23612e-06	1	0.0149711	1	TRUE	FALSE	FALSE	FALSE	-	-	-	-	-	-	SVEN_3335	-52	3655398	3655883	1	hypothetical protein	-	-	-	-	-	-	-	0.601323	0.97079	-0.242674	-0.66282	-0.650547	-0.320618	0.40286
5616650	0.0649995	0.00494664	0.0412048	0.000124412	1.30349e-06	1	1	1	TRUE	FALSE	FALSE	FALSE	SVEN_5195	51	5615487	5616599	-1	putative transcriptional regulator	SVEN_5196	133	5616783	5617709	1	Proline dehydrogenase	0.31572	0.14549	-0.0132551	0.000502245	0.0237941	0.0160422	-0.238729	2.89413	1.46598	0.641528	0.059764	-0.312596	-0.521742	-0.14402
1080750	0.0649987	-0.00801883	0.0613732	0.00419044	1.30427e-06	1	6.21715e-05	1	TRUE	FALSE	FALSE	FALSE	SVEN_0952	133	1079994	1080617	-1	hypothetical protein	SVEN_0953	-29	1080721	1081038	1	hypothetical protein	0.194533	-0.138518	-0.830893	0.122424	0.130678	0.0856842	-0.181153	0.0886937	0.138538	0.168776	0.602708	0.215441	0.0725155	-0.0442707
7556250	0.0646045	0.00585232	0.0382684	0.00884205	1.73928e-06	1	1	1	TRUE	FALSE	FALSE	FALSE	SVEN_6905	150	7554790	7556100	-1	phosphomannose isomerase ManA	-	-	-	-	-	-	-0.0653741	0.097601	-0.0135985	-0.198579	-0.0428309	-0.0738613	0.0385335	-	-	-	-	-	-	-
2972600	0.0640263	0.0149892	0.0536613	0.00811446	2.64498e-06	1	0.00714023	1	TRUE	FALSE	FALSE	FALSE	SVEN_2727	150	2971761	2972450	-1	Cell division transporter, ATP-binding protein FtsE	SVEN_2728	86	2972686	2972868	1	putative membrane protein	0.480064	0.268892	0.306987	0.601096	0.397609	0.187051	1.35476	1.18149	0.41017	-0.436321	0.605608	-0.151178	-0.482292	-0.246352
5155950	0.0639487	0.0159132	0.0400165	0.0040413	2.79737e-06	1	1	1	TRUE	FALSE	FALSE	FALSE	SVEN_4790	154	5154993	5155796	-1	Enoyl-CoA hydratase	SVEN_4791	159	5156109	5156276	1	hypothetical protein	0.00618236	-0.27463	-0.0563743	-0.02085	-0.12322	-0.0238747	-0.0903109	1.05512	0.912646	-0.120019	0.290799	0.0601397	-0.00571789	0.710116
4641100	0.0638788	0.00763866	0.0396868	0.00296898	2.94169e-06	1	1	1	TRUE	FALSE	FALSE	FALSE	SVEN_4285	-52	4639533	4641152	-1	Di-or tripeptide transporter	SVEN_4286	149	4641249	4642259	1	Octaprenyl-diphosphate synthase or Dimethylallyltransferase or Geranyltranstransferase (farnesyldiphosphate synthase) or Geranylgeranyl pyrophosphate synthetase	-0.128877	-0.0982402	-0.053362	0.281836	-0.368739	-0.413595	-0.05836	0.71387	0.986126	-0.121371	-0.0712218	0.253303	0.0358359	0.530793
1942100	0.0545838	-0.00139103	0.0655934	-0.00291411	0.00149239	1	3.58939e-06	1	FALSE	FALSE	TRUE	FALSE	SVEN_1740	294	1940466	1941806	-1	Cell division protein FtsW	-	-	-	-	-	-	0.804631	0.522673	-0.600943	-1.36959	-1.42599	-0.64577	-0.369218	-	-	-	-	-	-	-
5880875	0.0632878	0.00568408	0.0454084	0.00307077	4.49429e-06	1	0.587349	1	TRUE	FALSE	FALSE	FALSE	-	-	-	-	-	-	SVEN_5424	149	5881024	5882160	1	RecA protein	-	-	-	-	-	-	-	0.210819	0.0186739	-0.0408271	-0.205489	-0.27363	-0.11915	0.240657
7371925	0.0632439	0.0053523	0.0445529	0.00102292	4.63747e-06	1	0.892015	1	TRUE	FALSE	FALSE	FALSE	SVEN_6735	108	7370810	7371817	-1	Transcriptional regulator, LacI family	SVEN_6736	133	7372058	7373350	1	Maltose or maltodextrin ABC transporter,substrate binding periplasmic protein MalE	0.13413	0.137459	0.236566	0.198641	-0.179517	0.059015	0.0293085	-0.284811	-0.139102	-0.0887092	0.311158	-0.233998	-0.16398	-0.135496
1770275	0.0630484	-0.00287377	0.054662	0.00525262	5.33025e-06	1	0.00399209	1	TRUE	FALSE	FALSE	FALSE	SVEN_1586	-10	1769860	1770285	-1	putative iron sulphur protein	-	-	-	-	-	-	0.949371	0.285885	-0.299144	-0.181265	0.0232395	-0.0774582	0.309332	-	-	-	-	-	-	-
5177950	0.0629845	0.0117475	0.0318246	0.00955206	5.57802e-06	1	1	1	TRUE	FALSE	FALSE	FALSE	SVEN_4812	395	5174931	5177555	-1	putative ATP-dependent RNA helicase	SVEN_4813	90	5178040	5178762	1	hypothetical protein	0.80451	1.98356	0.599171	-0.137214	-0.149131	-0.691618	0.0517189	-0.0746737	0.0293177	0.0102149	0.0192489	0.0386162	0.0442252	-0.0439259
6642900	0.0629013	-0.000347188	0.0314982	0.00239327	5.91751e-06	1	1	1	TRUE	FALSE	FALSE	FALSE	-	-	-	-	-	-	SVEN_6100	34	6642934	6644724	1	hypothetical protein	-	-	-	-	-	-	-	-0.0620597	-0.0852621	-0.103182	-0.00176712	-0.357922	-0.171118	-0.529856
5400600	0.0563638	0.00273257	0.0647019	-0.00258614	0.000486513	1	6.65618e-06	1	FALSE	FALSE	TRUE	FALSE	-	-	-	-	-	-	SVEN_5016	54	5400654	5401901	1	Serine hydroxymethyltransferase glyA3	-	-	-	-	-	-	-	0.528631	0.219502	-0.182616	-0.654961	-1.92839	-2.03558	-1.24694
3316850	0.0538436	0.0180402	0.064681	-0.00342252	0.00235494	0.0841022	6.75282e-06	1	FALSE	FALSE	TRUE	FALSE	-	-	-	-	-	-	SVEN_3031	252	3317102	3318373	1	hypothetical protein	-	-	-	-	-	-	-	1.99	-1.21188	-0.254991	-0.278681	0.536131	1.29029	2.02013
7924350	0.0625078	0.00244153	0.059514	0.000103908	7.81743e-06	1	0.000206192	1	TRUE	FALSE	FALSE	FALSE	-	-	-	-	-	-	SVEN_7206	-11	7924339	7924737	1	hypothetical protein	-	-	-	-	-	-	-	-0.105174	-0.0533684	0.0542739	0.056752	-0.153312	-0.863816	-1.50236
2533775	0.0624159	-0.00163478	0.0395484	0.00215291	8.34082e-06	1	1	1	TRUE	FALSE	FALSE	FALSE	SVEN_2345	90	2532795	2533685	-1	hypothetical protein	-	-	-	-	-	-	0.504046	-0.247692	0.0171768	-0.0522045	-0.0295681	-0.00624971	-0.0516565	-	-	-	-	-	-	-
1541300	0.062393	0.000904857	0.0617521	0.00657578	8.47643e-06	1	4.8485e-05	1	TRUE	FALSE	FALSE	FALSE	SVEN_1373	192	1539336	1541108	-1	putative DHA2-subfamily multidrug transporter	SVEN_1374	214	1541514	1542464	1	putative integral membrane protein	0.117261	0.0412611	0.098697	0.239016	0.012209	0.238425	0.344283	0.741811	-0.914972	-0.347046	-1.61897	-0.839356	-0.606543	0.471257
4367375	0.0203717	0.00772016	0.0643256	-0.00499932	1	1	8.61772e-06	1	FALSE	FALSE	TRUE	FALSE	SVEN_4033	196	4366616	4367179	-1	putative reductase	SVEN_4034	130	4367505	4369256	1	diguanylate cyclase CdgB	0.179738	0.0479397	0.0402294	0.355311	0.261595	0.166136	0.138608	0.586487	0.392873	-0.454923	0.413332	0.191741	-0.101003	0.658576
1900200	0.0486578	-0.000222682	0.0641165	-0.00556158	0.0487795	1	9.94112e-06	1	FALSE	FALSE	TRUE	FALSE	SVEN_1702	136	1899666	1900064	-1	putative translation initiation inhibitor, yjgF family	-	-	-	-	-	-	0.660486	0.436217	0.0193558	-0.28239	0.111202	-0.0403731	0.142747	-	-	-	-	-	-	-
4157325	0.0562472	0.0214797	0.0639804	0.00877552	0.000524124	0.000371036	1.09068e-05	1	FALSE	FALSE	TRUE	FALSE	SVEN_t42	160	4157090	4157165	-1	tRNA-Gly	-	-	-	-	-	-	-	-	-	-	-	-	-	-	-	-	-	-	-	-
6369450	0.0586085	0.00207954	0.063661	-0.000420574	0.000112749	1	1.35497e-05	1	FALSE	FALSE	TRUE	FALSE	SVEN_5847	105	6368905	6369345	-1	hypothetical protein	-	-	-	-	-	-	0.396016	0.0493728	0.260948	1.25949	1.05738	1.45338	0.775946	-	-	-	-	-	-	-
611775	0.061612	0.00375817	0.0627457	-8.71497e-05	1.46439e-05	1	2.5086e-05	1	TRUE	FALSE	TRUE	FALSE	-	-	-	-	-	-	SVEN_0538	-93	611682	612653	1	hypothetical protein	-	-	-	-	-	-	-	-0.0434376	0.067327	0.0601787	-0.0174675	0.143894	0.0786916	-0.0414901
1171825	0.0615722	0.0204336	0.0532094	0.00455455	1.5054e-05	0.00212168	0.00925369	1	TRUE	FALSE	FALSE	FALSE	-	-	-	-	-	-	SVEN_1031	239	1172064	1174034	1	putative CbxX or CfqX family protein	-	-	-	-	-	-	-	0.1757	-0.1834	-0.0484761	0.156311	-0.0464798	0.145712	0.193359
1183150	0.0613112	0.0107715	0.0589481	0.00584861	1.80444e-05	1	0.000294925	1	TRUE	FALSE	FALSE	FALSE	SVEN_1041	177	1181720	1182973	-1	riboflavin-specific deaminase ribD	SVEN_1042	188	1183338	1185719	1	Chitodextrinase precursor	0.281411	-1.63999	-0.535209	0.220869	-0.0751871	-0.272375	1.1675	-0.068438	0.0984211	0.161218	-0.0978245	-0.178971	-0.0485166	0.320201
5837075	0.0612278	0.000100138	0.0304458	0.00759803	1.91156e-05	1	1	1	TRUE	FALSE	FALSE	FALSE	-	-	-	-	-	-	SVEN_5393	118	5837193	5838101	1	Dihydrodipicolinate synthase	-	-	-	-	-	-	-	0.345981	0.571605	-0.277051	-0.118061	-0.0723265	-0.27888	0.498719
1938425	0.0447647	0.00709233	0.0629977	0.00237481	0.392942	1	2.11907e-05	1	FALSE	FALSE	TRUE	FALSE	SVEN_1737	183	1937028	1938242	-1	Cell division protein FtsZ	-	-	-	-	-	-	0.306607	0.107849	-0.483694	-1.23917	-0.865561	-0.828153	0.16962	-	-	-	-	-	-	-
6764175	0.0469473	0.00297547	0.0625931	0.00204441	0.124449	1	2.77761e-05	1	FALSE	FALSE	TRUE	FALSE	-	-	-	-	-	-	SVEN_6209	186	6764361	6765575	1	putative cytochrome P450 hydroxylase	-	-	-	-	-	-	-	0.0114703	0.0235691	-0.029741	0.0570224	-0.00408445	0.0790302	0.161322
1572750	0.0606618	0.00672298	0.0293079	0.00540166	2.82271e-05	1	1	1	TRUE	FALSE	FALSE	FALSE	SVEN_1407	134	1571501	1572616	-1	Alanine dehydrogenase	-	-	-	-	-	-	0.00910453	0.0228525	3.2202	-0.423236	2.66964	1.6944	1.40381	-	-	-	-	-	-	-
5386300	0.0606444	0.00361543	0.052688	0.00589765	2.85648e-05	1	0.0124484	1	TRUE	FALSE	FALSE	FALSE	SVEN_t58	69	5386160	5386231	-1	tRNA-Arg	SVEN_5003	92	5386392	5386886	1	Response regulator receiver	-	-	-	-	-	-	-	0.577076	-1.36676	-0.848928	0.61633	-0.0356002	-0.0922274	0.863447
3928075	0.0399897	0.00503219	0.0619716	0.00306155	1	1	4.19543e-05	1	FALSE	FALSE	TRUE	FALSE	SVEN_3612	153	3927194	3927922	-1	hypothetical protein	SVEN_3613	-40	3928035	3929057	1	Phenylacetate-CoA oxygenase, PaaG subunit	0.0913618	-0.181508	-0.415987	-0.819204	1.08525	0.727178	-0.0363017	-0.0757108	0.67658	-0.132776	-1.78205	1.60515	3.74712	0.600377
4554550	0.0599583	0.00873384	0.045834	-0.00513682	4.55983e-05	1	0.475794	1	TRUE	FALSE	FALSE	FALSE	SVEN_4208	131	4553652	4554419	-1	hypothetical protein	SVEN_4209	53	4554603	4555292	1	Iron-dependent repressor DesR	0.15881	-0.173596	0.139731	-0.131475	-0.191299	-0.224483	0.177364	0.278318	0.224819	-0.2164	-0.0133004	-0.131058	0.0922214	0.227544
2086750	0.0597139	0.00695379	0.0349814	-0.00175566	5.37995e-05	1	1	1	TRUE	FALSE	FALSE	FALSE	-	-	-	-	-	-	SVEN_1876	171	2086921	2087469	1	putative regulatory protein GlnRII	-	-	-	-	-	-	-	0.437393	0.164616	-0.0628212	0.288382	0.0324106	0.135736	0.296967
5456225	0.0596786	0.0083472	0.0342777	0.00823701	5.50959e-05	1	1	1	TRUE	FALSE	FALSE	FALSE	SVEN_5070	70	5455520	5456155	-1	Transcriptional regulator, TetR family	SVEN_5071	229	5456454	5457431	1	Thioredoxin domain-containing protein trxA4	0.233102	0.0397713	-0.0235733	-6.38772e-05	0.0372883	0.0491821	-0.0377339	0.902878	0.0768357	-0.388766	0.244685	0.143109	0.116711	1.11621
4541300	0.05965	-0.00268654	0.0610482	0.000988883	5.61682e-05	1	7.68635e-05	1	TRUE	FALSE	TRUE	FALSE	-	-	-	-	-	-	SVEN_4196	900	4542200	4543024	1	hypothetical protein	-	-	-	-	-	-	-	-0.4338	-0.558558	0.815164	-0.0858142	0.552037	0.677526	1.75184
807075	0.0595955	-0.00118233	0.0241464	0.00511835	5.82704e-05	1	1	1	TRUE	FALSE	FALSE	FALSE	-	-	-	-	-	-	SVEN_0692	150	807225	807869	1	regulatory protein	-	-	-	-	-	-	-	-0.0139912	-0.049536	-0.384772	-0.682572	-2.65056	-1.70218	1.02936
1736525	0.0594477	0.00336669	0.0219822	0.00360351	6.43708e-05	1	1	1	TRUE	FALSE	FALSE	FALSE	SVEN_1557	27	1735773	1736498	-1	Iron-sulfur cluster regulator SufR	SVEN_1558	274	1736799	1737734	1	ABC-type multidrug transport system, ATPase component	0.697392	0.335381	-0.20742	0.471473	0.435615	0.428247	1.13689	0.550118	0.277833	-0.117579	0.0990646	0.2286	0.121511	0.261751
5480000	0.0593401	0.018426	0.0309538	0.00801556	6.91925e-05	0.0478426	1	1	TRUE	FALSE	FALSE	FALSE	-	-	-	-	-	-	SVEN_5092	152	5480152	5482395	1	Superfamily I DNA and RNA helicases	-	-	-	-	-	-	-	0.0881192	0.361834	0.0178281	0.00747334	0.0773454	-0.365804	-0.258882
1094400	0.0431347	0.0119732	0.0610405	-0.00828066	0.897221	1	7.72459e-05	1	FALSE	FALSE	TRUE	FALSE	SVEN_0965	61	1093704	1094339	-1	hypothetical protein	-	-	-	-	-	-	0.69621	-0.703638	-1.68635	-1.10436	-1.43585	-1.22123	-0.895623	-	-	-	-	-	-	-
Most significant genomic positions > 300 bp from putative start codon
pos	Diff				Apv				Pk				Left Gene	Distance	Start	End	Strand	Product	Right Gene	Distance	Start	End	Strand	Product	AffyLogC Left							AffyLogC Right
	∆whiB::FLAG-whiB/FLAG	WT/FLAG	WT/POLY	∆whiB/POLY	∆whiB::FLAG-whiB/FLAG	WT/FLAG	WT/POLY	∆whiB/POLY	∆whiB::FLAG-whiB/FLAG	WT/FLAG	WT/POLY	∆whiB/POLY													8h	10h	12h	14h	16h	18h	20h	8h	10h	12h	14h	16h	18h	20h
5362000	0.103688	-0.00100345	0.135172	0.00169241	1.9054e-22	1	4.76319e-38	1	TRUE	FALSE	TRUE	FALSE	-	-	-	-	-	-	SVEN_4983	634	5362634	5365537	1	cvnA5	-	-	-	-	-	-	-	0.407485	0.840114	-0.0499087	0.602098	0.177019	0.122514	0.67929
5227400	0.11172	0.00223175	0.130519	0.0162915	1.27098e-26	1	3.06835e-35	1	TRUE	FALSE	TRUE	FALSE	-	-	-	-	-	-	SVEN_4855	401	5227801	5228889	1	Lon protease with PDZ domain	-	-	-	-	-	-	-	0.378946	0.220515	-0.533479	-0.352934	-1.2583	-1.07236	0.419828
2565525	0.120672	0.00946903	0.120378	0.0168955	1.22683e-31	1	1.86789e-29	1	TRUE	FALSE	TRUE	FALSE	SVEN_2373	627	2563915	2564898	-1	UDP-glucose 4-epimerase galE6	-	-	-	-	-	-	0.303922	0.306885	-0.68787	-0.232713	0.13284	0.00728364	0.515201	-	-	-	-	-	-	-
3026675	0.120666	0.0153998	0.0655452	0.00294749	1.23637e-31	1	3.71195e-06	1	TRUE	FALSE	TRUE	FALSE	SVEN_r9	495	3024654	3026180	-1	16S ribosomal RNA	-	-	-	-	-	-	-	-	-	-	-	-	-	-	-	-	-	-	-	-
1600900	0.112977	0.00550105	0.0639967	0.00409732	2.64841e-27	1	1.07865e-05	1	TRUE	FALSE	FALSE	FALSE	SVEN_r6	507	1599982	1600393	-1	16S ribosomal RNA	-	-	-	-	-	-	-	-	-	-	-	-	-	-	-	-	-	-	-	-
1708550	0.0949081	0.00291876	0.0893462	0.00512799	3.12262e-18	1	1.28051e-14	1	TRUE	FALSE	TRUE	FALSE	-	-	-	-	-	-	SVEN_1527	393	1708943	1709275	1	hypothetical protein	-	-	-	-	-	-	-	0.106172	-0.151069	0.0841971	0.125929	-9.10663e-05	0.235054	0.308344
8142175	0.0928701	0.00365532	0.0323376	0.00283214	2.63392e-17	1	1	1	TRUE	FALSE	FALSE	FALSE	SVEN_7386	1563	8138633	8140612	-1	hypothetical protein	-	-	-	-	-	-	0.00325849	0.136417	0.028551	-0.0105079	0.0843757	0.0771627	-0.234628	-	-	-	-	-	-	-
7617250	0.0898265	-0.00683304	0.0888134	0.00736456	5.84728e-16	1	2.11073e-14	1	TRUE	FALSE	TRUE	FALSE	-	-	-	-	-	-	SVEN_6963	818	7618068	7620248	1	hypothetical protein	-	-	-	-	-	-	-	-0.0944148	-0.0344022	-0.0270388	0.0538967	0.0205124	0.0711816	0.0619349
6953500	0.0655555	-0.0025883	0.0877346	0.00217564	8.66056e-07	1	5.75556e-14	1	TRUE	FALSE	TRUE	FALSE	-	-	-	-	-	-	SVEN_6370	582	6954082	6955086	1	Sugar phosphate isomerases or epimerases	-	-	-	-	-	-	-	0.00399344	-0.149148	0.0158282	0.109988	-0.0356194	-0.128965	-0.0629705
4171000	0.0824566	0.00734261	0.0319743	0.00301774	7.00764e-13	1	1	1	TRUE	FALSE	FALSE	FALSE	-	-	-	-	-	-	SVEN_3846	385	4171385	4171591	1	putative DNA-binding protein bldC	-	-	-	-	-	-	-	-0.0176351	-0.319239	0.0394126	0.200269	0.285217	0.373618	0.518905
2871550	0.0515728	-0.00122823	0.0836172	0.000873892	0.00919897	1	2.37127e-12	1	FALSE	FALSE	TRUE	FALSE	SVEN_2630	930	2868848	2870620	-1	Chitinase	-	-	-	-	-	-	-0.0374933	-0.387948	-1.64996	-3.55423	-4.23038	-3.05856	-1.77357	-	-	-	-	-	-	-
2021275	0.0368134	0.000893507	0.0805197	-0.00262167	1	1	3.46727e-11	1	FALSE	FALSE	TRUE	FALSE	SVEN_1814	436	2020660	2020839	-1	hypothetical protein	-	-	-	-	-	-	-	-	-	-	-	-	-	-	-	-	-	-	-	-
5603425	0.0647754	0.0109604	0.0782273	0.00439291	1.53559e-06	1	2.3694e-10	1	TRUE	FALSE	TRUE	FALSE	-	-	-	-	-	-	SVEN_5187	509	5603934	5606774	1	Sensory box or GGDEF family protein	-	-	-	-	-	-	-	-0.0255044	0.44806	1.41159	0.454746	0.406325	-0.0832116	1.15242
6802475	0.0154924	0.00212879	0.0775629	-0.0108999	1	1	4.09418e-10	1	FALSE	FALSE	TRUE	FALSE	-	-	-	-	-	-	SVEN_6248	828	6803303	6804691	1	Transcriptional regulator, GntR family domain or Aspartate aminotransferase	-	-	-	-	-	-	-	-0.00216942	0.0357697	0.00334036	0.038135	0.0337284	0.00215485	-0.0181202
2960775	0.0691344	0.0117947	0.0771925	0.0090448	5.7517e-08	1	5.54295e-10	1	TRUE	FALSE	TRUE	FALSE	SVEN_2718	363	2958982	2960412	-1	NADP-dependent malic enzyme	-	-	-	-	-	-	0.119626	0.556414	-0.304313	-0.236331	-0.928763	-0.769667	0.328748	-	-	-	-	-	-	-
1394700	0.0448921	-0.00133059	0.0765053	0.00182647	0.367959	1	9.68719e-10	1	FALSE	FALSE	TRUE	FALSE	SVEN_1239	1786	1391403	1392914	-1	Pup ligase	SVEN_1241	417	1395117	1395428	1	putative ferredoxin	-0.254382	-2.57749	-0.150565	0.678514	-0.120418	-0.0957608	1.3766	0.507794	0.533988	-0.170438	-0.142889	0.114739	0.113144	0.369299
6485050	0.0485026	0.000299741	0.075867	-4.93996e-05	0.0531736	1	1.62019e-09	1	FALSE	FALSE	TRUE	FALSE	-	-	-	-	-	-	SVEN_5955	421	6485471	6486937	1	Xanthine or uracil or thiamine or ascorbate permease family protein	-	-	-	-	-	-	-	-0.0250625	-0.00791533	0.0890302	-0.506113	0.199753	0.733343	-0.0542375
4699075	0.0722957	-0.00354532	0.0655264	0.00971804	4.6705e-09	1	3.7608e-06	1	TRUE	FALSE	TRUE	FALSE	-	-	-	-	-	-	SVEN_4345	378	4699453	4702989	1	DNA-directed RNA polymerase beta subunit rpoB	-	-	-	-	-	-	-	0.255977	1.51222	0.36543	-0.80076	0.0377925	-0.254859	0.793763
2369375	0.0711869	0.000425092	0.0526909	0.00631033	1.14065e-08	1	0.0124282	1	TRUE	FALSE	FALSE	FALSE	SVEN_2199	1182	2367579	2368193	-1	hypothetical protein	-	-	-	-	-	-	0.184337	0.0134187	-0.0747546	0.269959	0.0210735	-0.0220669	0.302429	-	-	-	-	-	-	-
611825	0.0710847	0.000823338	0.0639884	0.00497031	1.23772e-08	1	1.08481e-05	1	TRUE	FALSE	FALSE	FALSE	-	-	-	-	-	-	SVEN_0539	825	612650	613909	1	Radical SAM	-	-	-	-	-	-	-	-0.0280282	0.0628447	0.0995242	0.121173	0.0946333	0.198147	0.115398
3655525	0.0675537	0.00207846	0.0724956	-0.00953421	1.93818e-07	1	2.28612e-08	1	TRUE	FALSE	TRUE	FALSE	-	-	-	-	-	-	SVEN_3336	355	3655880	3656812	1	Epoxide hydrolase	-	-	-	-	-	-	-	1.18695	1.0608	-0.58415	-0.256969	-0.509052	-0.387618	0.204813
5793375	0.0691914	0.0211176	0.0563637	0.00897368	5.50222e-08	0.000684834	0.00145102	1	TRUE	FALSE	FALSE	FALSE	-	-	-	-	-	-	SVEN_5360	1706	5795081	5796922	1	Translation initiation factor 2	-	-	-	-	-	-	-	0.722199	1.82862	0.949439	-1.44084	0.333214	-0.376553	0.360586
7110650	0.0689189	0.00598118	0.0642185	0.00117257	6.79857e-08	1	9.27193e-06	1	TRUE	FALSE	TRUE	FALSE	SVEN_6505	840	7108596	7109810	-1	sugar hydrolase	-	-	-	-	-	-	-0.0363145	0.0414401	-0.0375777	0.00774966	-0.130294	-0.0454063	0.0729068	-	-	-	-	-	-	-
4734100	0.0553044	0.00668146	0.070496	0.00774087	0.000951906	1	1.03993e-07		FALSE	FALSE	TRUE	FALSE	-	-	-	-	-	-	SVEN_4378	425	4734525	4734833	1	SSU ribosomal protein S10p (rpsJ)	-	-	-	-	-	-	-	-0.0565351	2.32082	0.534889	-2.16279	0.766916	-0.550134	1.22485
774850	0.0678894	0.000618849	0.0667737	0.0035719	1.50072e-07	1	1.56485e-06	1	TRUE	FALSE	TRUE	FALSE	-	-	-	-	-	-	SVEN_0658	1312	776162	776962	1	oxidoreductase, short-chain dehydrogenase or reductase family	-	-	-	-	-	-	-	-0.0928992	0.0257854	0.0236319	-0.130661	-0.043841	0.144628	-0.144961
8134925	0.0676291	0.00567109	0.0458059	-0.00293104	1.83014e-07	1	0.482481	1	TRUE	FALSE	FALSE	FALSE	-	-	-	-	-	-	SVEN_7383	325	8135250	8136219	1	Threonine kinase in B12 biosynthesis	-	-	-	-	-	-	-	-	-	-	-	-	-	-
6356675	0.0123478	-0.00191938	0.0685691	-0.0063416	1	1	4.30735e-07	1	FALSE	FALSE	TRUE	FALSE	SVEN_5834	1211	6354412	6355464	-1	hypothetical protein	-	-	-	-	-	-	0.201065	-0.826231	0.684648	0.566674	0.172417	0.0431284	0.131671	-	-	-	-	-	-	-
6279625	0.0544583	0.00294012	0.0682343	0.00274932	0.00161304	1	5.49251e-07	1	FALSE	FALSE	TRUE	FALSE	-	-	-	-	-	-	SVEN_5784	700	6280325	6282895	1	putative phosphatase	-	-	-	-	-	-	-	0.831834	-0.468097	0.0403511	-0.012317	0.221193	0.0827549	0.0791464
3025000	0.0659195	0.00930531	0.0360667	-0.00506134	6.61477e-07	1	1	1	TRUE	FALSE	FALSE	FALSE	SVEN_r8	631	3021243	3024369	-1	23S ribosomal RNA	-	-	-	-	-	-	-	-	-	-	-	-	-	-	-	-	-	-	-	-
1034225	0.0502277	-0.00177761	0.0675908	-0.00101348	0.0200878	1	8.73528e-07	1	FALSE	FALSE	TRUE	FALSE	SVEN_0904	476	1032172	1033749	-1	putative solute binding transport lipoprotein	-	-	-	-	-	-	-0.135064	0.111121	0.815026	-0.165815	0.551204	0.0525898	0.754616	-	-	-	-	-	-	-
7836700	0.0317406	0.00184032	0.0671771	0.00192676	1	1	1.1745e-06	1	FALSE	FALSE	TRUE	FALSE	SVEN_7137	687	7835027	7836013	-1	ABC transporter permease protein	-	-	-	-	-	-	-0.0721422	0.140694	0.0540058	0.0875834	0.0178966	0.13408	-0.0541546	-	-	-	-	-	-	-
2600800	0.0650933	-0.000133699	0.0484795	-0.00340323	1.21693e-06	1	0.123334	1	TRUE	FALSE	FALSE	FALSE	-	-	-	-	-	-	SVEN_2400	484	2601284	2602246	1	putative membrane protein	-	-	-	-	-	-	-	0.477917	0.0867246	0.758128	0.189712	0.103865	0.0316139	0.458131
2674050	0.0443639	-0.00263992	0.0670984	0.00215696	0.482658	1	1.24231e-06	1	FALSE	FALSE	TRUE	FALSE	-	-	-	-	-	-	SVEN_2458	953	2675003	2675989	1	Cell division transporter, ATP-binding protein FtsE	-	-	-	-	-	-	-	-0.123448	0.313423	0.055186	-0.130064	0.00765057	0.0779877	-0.223651
3620975	0.0650127	0.00383439	0.0405456	0.00475752	1.29093e-06	1	1	1	TRUE	FALSE	FALSE	FALSE	SVEN_3307	1831	3618272	3619144	-1	putative ABC transporter ATP-binding protein	-	-	-	-	-	-	0.0584301	-0.0376413	0.0503964	0.136905	0.127198	0.112962	-0.0289271	-	-	-	-	-	-	-
4217725	0.0649066	-0.00494051	0.0334102	0.00456629	1.39515e-06	1	1	1	TRUE	FALSE	FALSE	FALSE	-	-	-	-	-	-	SVEN_r16	616	4218341	4219857	1	16S ribosomal RNA	-	-	-	-	-	-	-	-	-	-	-	-	-	-
965475	0.0407302	-0.00290253	0.0663973	-0.00608631	1	1	2.04235e-06	1	FALSE	FALSE	TRUE	FALSE	-	-	-	-	-	-	SVEN_0841	507	965982	966458	1	putative NLP or P60 family protein	-	-	-	-	-	-	-	0.606732	-1.59217	-1.28825	-1.23865	-0.37439	-0.0983299	1.68069
249450	0.0555239	-0.00163762	0.0647685	-0.000471152	0.000829144	1	6.35776e-06	1	FALSE	FALSE	TRUE	FALSE	-	-	-	-	-	-	SVEN_0236	419	249869	250708	1	hypothetical protein	-	-	-	-	-	-	-	0.763733	0.691562	0.584775	-0.0112322	0.0685241	0.118117	-0.150697
3956050	0.048858	-0.00407142	0.0646728	0.00324165	0.0436246	1	6.79091e-06	1	FALSE	FALSE	TRUE	FALSE	SVEN_3642	482	3955041	3955568	-1	Peptidyl-prolyl cis-trans isomerase	-	-	-	-	-	-	0.334689	0.543721	-0.0812063	-0.320772	0.204129	0.0686896	0.447102	-	-	-	-	-	-	-
6699200	0.0621631	-0.00349498	0.0361559	0.00836045	9.96298e-06	1	1	1	TRUE	FALSE	FALSE	FALSE	SVEN_6141	2831	6692467	6696369	-1	non-ribosomal peptide synthetase, terminal component	-	-	-	-	-	-	0.234272	0.0656059	-0.0986387	-0.159059	-0.0270942	-0.0188401	-0.0602702	-	-	-	-	-	-	-
6240075	0.0531925	-0.00525007	0.0635329	0.00530913	0.00350032	1	1.47773e-05	1	FALSE	FALSE	TRUE	FALSE	-	-	-	-	-	-	SVEN_5744	1657	6241732	6243642	1	hypothetical protein	-	-	-	-	-	-	-	-0.332064	-0.187653	0.0633748	-0.0510214	0.153236	0.0329386	0.484723
7295300	0.0500274	-0.00576115	0.0634605	-0.00437891	0.0225287	1	1.55184e-05	1	FALSE	FALSE	TRUE	FALSE	SVEN_6669	350	7293955	7294950	-1	peptidase	SVEN_6671	969	7296269	7297729	1	hypothetical protein	0.200944	-0.0475017	-0.514826	-0.027292	-0.0281931	0.128165	-0.0980254	0.0617991	-0.0335535	0.122042	-0.0503584	-0.0235758	-0.029863	-0.0804328
2808275	0.0424392	-0.00676311	0.0630897	0.0067723	1	1	1.99214e-05	1	FALSE	FALSE	TRUE	FALSE	-	-	-	-	-	-	SVEN_2580	320	2808595	2809590	1	Transcriptional regulator, BldH	-	-	-	-	-	-	-	0.167771	-0.457598	-0.361448	0.0776488	0.0470961	0.0123567	0.250832
3298300	0.0610682	0.00173462	0.0478279	0.00646489	2.13439e-05	1	0.173119	1	TRUE	FALSE	FALSE	FALSE	SVEN_3019	3287	3294396	3295013	-1	hypothetical protein	-	-	-	-	-	-	0.0222962	-0.0917631	0.020725	-0.50707	0.174843	0.0981909	0.00406038	-	-	-	-	-	-	-
5393125	0.0603916	0.0147024	0.0512555	0.0110451	3.39577e-05	1	0.0277234	1	TRUE	FALSE	FALSE	FALSE	-	-	-	-	-	-	SVEN_5009	347	5393472	5395508	1	Transcription termination factor Rho	-	-	-	-	-	-	-	0.206989	1.11502	0.50383	-0.957862	0.0508565	-0.539092	0.249032

## Sheet: Table S1B
Most significant genomic positions
Anti-FLAG false positives E-04
pos	Diff				Apv				Pk				Left Gene	Distance	Start	End	Strand	Product	Right Gene	Distance	Start	End
	∆whiB::FLAG-whiB/FLAG	WT/FLAG	WT/POLY	∆whiB/POLY	∆whiB::FLAG-whiB/FLAG	WT/FLAG	WT/POLY	∆whiB/POLY	∆whiB::FLAG-whiB/FLAG	WT/FLAG	WT/POLY	∆whiB/POLY
1201625	0.10689	0.02788	0.15755	0.00951288	4.48871e-24	1.42136e-09	6.42709e-53	1	TRUE	TRUE	TRUE	FALSE	SVEN_1057	44	1200070	1201581	-1	Inosine-5-monophosphate dehydrogenase	-	-	-	-
3966900	0.111254	0.0246863	0.0638729	0.00429846	2.26297e-26	1.05761e-06	1.17345e-05	1	TRUE	TRUE	TRUE	FALSE	SVEN_3651	86	3964784	3966814	-1	DNA gyrase subunit B	-	-	-	-
3425125	0.0655927	0.0417861	0.0462659	0.00188435	8.42538e-07	5.08322e-26	0.383531	1	TRUE	TRUE	FALSE	FALSE	SVEN_3125	106	3424564	3425019	-1	AsnC-family transcriptional regulator in menaquinone synthesis	SVEN_3126	54	3425179	3425304
2854125	0.110514	0.0243167	0.0804733	0.00829642	5.62999e-26	2.16224e-06	3.60689e-11	1	TRUE	TRUE	TRUE	FALSE	SVEN_2614	134	2852597	2853991	-1	hypothetical protein	SVEN_t23	51	2854176	2854249
4699325	0.0231842	0.0415009	0.00126627	0.00860103	1	1.28255e-25	1	1	FALSE	TRUE	FALSE	FALSE	-	-	-	-	-	-	SVEN_4345	128	4699453	4702989
2026100	0.0893149	0.0334944	0.111462	0.00480865	9.74933e-16	1.93244e-15	9.47109e-25	1	TRUE	TRUE	TRUE	FALSE	SVEN_1819	170	2025574	2025930	-1	probable iron binding protein of the HesB_IscA_SufA family	SVEN_1820	93	2026193	2027389
6323650	0.107285	0.0223066	0.107616	0.0161206	2.80335e-24	8.81897e-05	7.85879e-23	1	TRUE	TRUE	TRUE	FALSE	SVEN_5811	128	6323076	6323522	-1	hypothetical protein	SVEN_5812	41	6323691	6326423
3757850	0.102685	0.023948	0.0878059	0.00628421	6.02131e-22	4.36744e-06	5.38844e-14	1	TRUE	TRUE	TRUE	FALSE	SVEN_3440	133	3757544	3757717	-1	hypothetical protein	SVEN_t32	30	3757880	3757950
5480075	0.0927991	0.0348203	0.0372839	0.0105343	2.83457e-17	5.59723e-17	1	1	TRUE	TRUE	FALSE	FALSE	-	-	-	-	-	-	SVEN_5092	77	5480152	5482395
4747825	0.0830989	0.0237658	0.0865731	0.00733029	3.86776e-13	6.15889e-06	1.67225e-13	1	TRUE	TRUE	TRUE	FALSE	-	-	-	-	-	-	SVEN_4403	123	4747948	4748130
3316925	0.0630289	0.0307271	0.0494378	0.00933034	5.40482e-06	2.03371e-12	0.0743232	1	TRUE	TRUE	FALSE	FALSE	-	-	-	-	-	-	SVEN_3031	177	3317102	3318373
1182875	-0.00187032	0.0275326	-0.00298244	0.00386349	1	3.0293e-09	1	1	FALSE	TRUE	FALSE	FALSE	SVEN_1041	-98	1181720	1182973	-1	Diaminohydroxyphosphoribosylaminopyrimidine deaminase or 5-amino-6-(5-phosphoribosylamino)uracil reductase	SVEN_1042	463	1183338	1185719
6623900	0.0598511	0.0259767	0.0666266	0.012498	4.90322e-05	8.02802e-08	1.73682e-06	1	TRUE	TRUE	TRUE	FALSE	SVEN_6081	-47	6621986	6623947	-1	LPXTG-motif cell wall anchor domain protein	SVEN_6082	254	6624154	6625941
5232900	0.0219436	0.0249814	0.0158139	0.00671393	1	5.93034e-07	1	1	FALSE	TRUE	FALSE	FALSE	-	-	-	-	-	-	SVEN_4858	-20	5232880	5234856
5393175	0.0553605	0.0238043	0.017732	0.00954464	0.00091895	5.72839e-06	1	1	FALSE	TRUE	FALSE	FALSE	-	-	-	-	-	-	SVEN_5009	297	5393472	5395508
1171900	0.0414375	0.0237612	0.0163651	0.0105374	1	6.21275e-06	1	1	FALSE	TRUE	FALSE	FALSE	-	-	-	-	-	-	SVEN_1031	164	1172064	1174034
5175300	-0.0100628	0.0231288	-0.0209483	0.0205121	1	2.00779e-05	1	0.0435823	FALSE	TRUE	FALSE	FALSE	SVEN_4811	473	5173910	5174827	-1	putative hydrolase	SVEN_4813	2740	5178040	5178762
1043150	0.04008	0.0228191	0.0186178	0.00881186	1	3.52709e-05	1	1	FALSE	TRUE	FALSE	FALSE	SVEN_0915	131	1041601	1043019	-1	Na+ or H+ antiporter	SVEN_0916	182	1043332	1044543
4367475	0.0206817	0.0223811	0.0372241	0.000298	1	7.72924e-05	1	1	FALSE	TRUE	FALSE	FALSE	SVEN_4033	296	4366616	4367179	-1	Nitrilotriacetate monooxygenase component B	SVEN_4034	30	4367505	4369256
Anti-WhiB (POLYCLONAL) false positives E-04
pos	Diff				Apv				Pk				Left
	∆whiB::FLAG-whiB/FLAG	WT/POLY	∆whiB/POLY	WT/FLAG	∆whiB::FLAG-whiB/FLAG	WT/POLY	∆whiB/POLY	WT/FLAG	∆whiB::FLAG-whiB/FLAG	WT/POLY	∆whiB/POLY	WT/FLAG
1130325	0.00682719	-0.0315694	0.0291551	-0.00321519	1	1	4.2932e-08	1	FALSE	FALSE	TRUE	FALSE	-
1130350	0.00943536	-0.0472373	0.0340545	-0.00756878	1	1	2.18584e-12	1	FALSE	FALSE	TRUE	FALSE	-
1130375	0.00746815	-0.0624504	0.0372079	-0.00616514	1	1	1.71645e-15	1	FALSE	FALSE	TRUE	FALSE	-
1130400	0.0130033	-0.0751097	0.0403989	0.00497767	1	1	6.59674e-19	1	FALSE	FALSE	TRUE	FALSE	-
1130425	0.0185377	-0.0800061	0.0396325	0.0186457	1	1	4.62019e-18	0.0345247	FALSE	FALSE	TRUE	FALSE	-
1130450	0.0178808	-0.0747572	0.0377366	0.030272	1	1	4.87245e-16	6.04005e-12	FALSE	FALSE	TRUE	TRUE	-
1130475	0.0172235	-0.066294	0.0362916	0.0309084	1	1	1.46038e-14	1.31233e-12	FALSE	FALSE	TRUE	TRUE	-
1130500	0.0127934	-0.0534996	0.032186	0.0192813	1	1	1.12996e-10	0.0131655	FALSE	FALSE	TRUE	FALSE	-
1130525	0.00987402	-0.0404936	0.0250664	0.00677446	1	1	5.27873e-05	1	FALSE	FALSE	TRUE	FALSE	-
*significant positions within coding region of SVEN_0993

## Sheet: Table S1C
Most significant genomic positions
pos	Diff												Pk						Left Gene	Distance	Start	End	Strand	Product	Right Gene	Distance	Start	End	Strand	Product
	Anti-WhiB			Anti-WhiA			Anti-WhiB			Anti-WhiA			Anti-WhiB			Anti-WhiA
	WT	∆whiB	∆whiA	WT	∆whiA	∆whiB	WT	∆whiB	∆whiA	WT	∆whiA	∆whiB	WT	∆whiB	∆whiA	WT	∆whiA	∆whiB	LeftGene	Distance	Start	End	Strand	Product	RightGene	Distance	Start	End	Strand	Product
5432025	0.128584	0.00542238	0.00671054	0.145854	0.00441319	0.00461426	1.00336e-93	1	1	2.66296e-298	1	0.999997	TRUE	FALSE	FALSE	TRUE	FALSE	FALSE	SVEN_5047	58	5431032	5431967	-1	putative cellulose-binding protein	-	-	-	-	-	-
5705200	0.131285	0.00739095	0.00731958	0.11789	0.00785634	0.0169136	7.66803e-98	1	1	8.38611e-194	1	0.00311921	TRUE	FALSE	FALSE	TRUE	FALSE	FALSE	SVEN_5277	223	5704327	5704977	-1	hypothetical protein	SVEN_5278	185	5705385	5706878	1	putative regulatory protein
6057100	0.00686229	-0.00218772	0.00147748	0.115771	0.00226619	0.0122121	0.997906	1	1	8.71828e-187	1	0.999997	FALSE	FALSE	FALSE	TRUE	FALSE	FALSE	SVEN_5569	1203	6054599	6055897	-1	Isocitrate lyase	-	-	-	-	-	-
5948475	0.0485264	0.00274521	0.00499464	0.114318	0.00817083	0.00799668	2.63852e-10	1	1	4.75277e-182	1	0.999997	TRUE	FALSE	FALSE	TRUE	FALSE	FALSE	SVEN_5479	145	5947542	5948330	-1	SOS-response repressor and protease LexA	-	-	-	-	-	-
2425200	0.0749856	0.00163107	0.00821186	0.101254	0.00257892	0.00182991	1.27441e-29	1	1	3.96056e-142	1	0.999997	TRUE	FALSE	FALSE	TRUE	FALSE	FALSE	SVEN_t12	-20	2425144	2425220	-1	tRNA-Met	-	-	-	-	-	-
291025	0.15158	0.00814874	0.00815681	0.100278	0.00623751	0.00994004	1.65397e-131	1	1	2.43649e-139	1	0.999997	TRUE	FALSE	FALSE	TRUE	FALSE	FALSE	SVEN_0273	130	290092	290895	-1	putative regulatory protein	-	-	-	-	-	-
5084225	0.136381	0.00340078	-0.000557846	0.0980703	0.00403581	0.00341854	7.63799e-106	1	1	3.92544e-133	1	0.999997	TRUE	FALSE	FALSE	TRUE	FALSE	FALSE	SVEN_4724	161	5083405	5084064	-1	hypothetical protein	SVEN_4725	103	5084328	5085416	1	GTP-binding and nucleic acid-binding protein YchF
1201625	0.14881	0.00506959	0.00487771	0.071118	0.0134247	0.0148932	1.24679e-126	1	1	1.90992e-68	1	0.121739	TRUE	FALSE	FALSE	TRUE	FALSE	FALSE	SVEN_1057	44	1200070	1201581	-1	Inosine-5-monophosphate dehydrogenase	-	-	-	-	-	-
5227425	0.109419	0.00768658	0.00401919	0.0953257	0.00222783	0.00477741	5.92482e-67	1	1	1.31795e-125	1	0.999997	TRUE	FALSE	FALSE	TRUE	FALSE	FALSE	-	-	-	-	-	-	SVEN_4855	376	5227801	5228889	1	Lon protease with PDZ domain
4157175	0.0296541	0.00701179	0.0215975	0.0345875	0.0408269	0.0729302	0.182672	1	6.20764e-09	1.75434e-13	1.375e-17	2.09875e-124	FALSE	FALSE	TRUE	TRUE	TRUE	TRUE	SVEN_t42	10	4157090	4157165	-1	tRNA-Gly	-	-	-	-	-	-
4112000	0.147473	0.00231067	0.0044565	0.0892878	-0.00258687	-0.00332455	2.62945e-124	1	1	8.45006e-110	1	0.999997	TRUE	FALSE	FALSE	TRUE	FALSE	FALSE	SVEN_3785	271	4110818	4111729	-1	RNA polymerase sigma factor SigB	-	-	-	-	-	-
4747775	0.113291	0.0050864	0.00530953	0.0946349	0.00519645	0.0167895	5.12298e-72	1	1	9.56149e-124	1	0.00395565	TRUE	FALSE	FALSE	TRUE	FALSE	FALSE	-	-	-	-	-	-	SVEN_4403	173	4747948	4748130	1	Translation initiation factor 1
7390250	0.145833	0.00122613	0.00601007	0.0486491	0.00728123	0.000227794	1.73967e-121	1	1	3.41989e-30	1	0.999997	TRUE	FALSE	FALSE	TRUE	FALSE	FALSE	SVEN_6749	65	7389358	7390185	-1	F420-dependent dehydrogenase	SVEN_6750	29	7390279	7390731	1	AsnC-family transcriptional regulator
5948675	0.0772012	0.00495213	0.00148523	0.0905539	0.00590318	0.00782126	1.31496e-31	1	1	4.98637e-113	1	0.999997	TRUE	FALSE	FALSE	TRUE	FALSE	FALSE	SVEN_5480	-76	5948491	5948751	-1	hypothetical protein	SVEN_5481	94	5948769	5949278	1	Ribonucleotide reductase transcriptional regulator NrdR
775	0.135869	0.00827211	0.0053152	0.0747562	0.00209481	0.0170678	5.02188e-105	1	1	5.58904e-76	1	0.00231599	TRUE	FALSE	FALSE	TRUE	FALSE	FALSE	-	-	-	-	-	-	SVEN_0004	289	1064	1678	1	hypothetical protein
6012100	0.0933223	0.00919885	0.0048477	0.0865743	0.0128557	0.00565854	8.8094e-48	0.964939	1	4.95801e-103	1	0.999997	TRUE	FALSE	FALSE	TRUE	FALSE	FALSE	SVEN_5529	339	6010727	6011761	-1	putative DNA-binding protein	SVEN_5530	154	6012254	6013153	1	hypothetical protein
5948650	0.0816357	0.00500172	0.0014589	0.0850406	0.00618998	0.00706293	9.37014e-36	1	1	2.68371e-99	1	0.999997	TRUE	FALSE	FALSE	TRUE	FALSE	FALSE	SVEN_5479	320	5947542	5948330	-1	SOS-response repressor and protease LexA	SVEN_5481	119	5948769	5949278	1	Ribonucleotide reductase transcriptional regulator NrdR
3940375	0.0120343	0.0116505	0.0212414	0.0254301	0.029143	0.0621161	0.997906	0.00157506	1.60778e-08	1.41338e-05	3.70929e-07	2.34408e-89	FALSE	FALSE	TRUE	TRUE	TRUE	TRUE	SVEN_3626	-20	3940291	3940395	-1	hypothetical protein	-	-	-	-	-	-
6034300	0.124885	0.00731616	0.00692361	0.0335409	0.00217689	0.00960525	3.17983e-88	1	1	1.84568e-12	1	0.999997	TRUE	FALSE	FALSE	TRUE	FALSE	FALSE	-	-	-	-	-	-	SVEN_5552	106	6034406	6035734	1	RNA methyltransferase, TrmA family
5362000	0.124239	0.00132095	0.00106761	0.04259	-0.00693337	-0.00659464	2.80468e-87	1	1	2.60043e-22	1	0.999997	TRUE	FALSE	FALSE	TRUE	FALSE	FALSE	-	-	-	-	-	-	SVEN_4983	634	5362634	5365537	1	putative sensor histidine kinase
1404725	0.0358082	8.45826e-05	0.00178727	0.0775765	0.00465943	0.00806501	0.000671096	1	1	4.46717e-82	1	0.999997	FALSE	FALSE	FALSE	TRUE	FALSE	FALSE	SVEN_1249	126	1403901	1404599	-1	putative hydrolase	-	-	-	-	-	-
6177250	0.119546	0.00204436	-0.00029906	0.0385134	-0.00643347	0.00321034	1.45137e-80	1	1	1.3711e-17	1	0.999997	TRUE	FALSE	FALSE	TRUE	FALSE	FALSE	SVEN_5692	31	6175033	6177219	-1	ABC transporter ATP-binding protein	-	-	-	-	-	-
2565500	0.100704	0.00895355	0.00286555	0.0758356	0.00323691	0.020083	3.37465e-56	1	1	2.75589e-78	1	4.10915e-06	TRUE	FALSE	FALSE	TRUE	FALSE	TRUE	SVEN_2373	602	2563915	2564898	-1	UDP-glucose 4-epimerase	-	-	-	-	-	-
5391925	0.0902359	0.00196982	0.00549027	0.0748656	0.00315227	0.0140702	1.88723e-44	1	1	3.27365e-76	1	0.477909	TRUE	FALSE	FALSE	TRUE	FALSE	FALSE	-	-	-	-	-	-	SVEN_5008	214	5392139	5393056	1	Homoserine kinase
6301550	-0.000551046	6.38541e-05	0.0240464	0.00537275	0.0791243	-0.00444724	0.997906	1	5.90644e-12	1	1.10307e-75	0.999997	FALSE	FALSE	TRUE	FALSE	TRUE	FALSE	-	-	-	-	-	-	SVEN_5796	1856	6303406	6304638	1	Arginine deiminase
4734425	0.00231378	0.000972377	0.00398514	0.0702257	0.00363962	0.0563597	0.997906	1	1	1.17936e-66	1	5.58345e-73	FALSE	FALSE	FALSE	TRUE	FALSE	TRUE	-	-	-	-	-	-	SVEN_4378	100	4734525	4734833	1	SSU ribosomal protein S10p
3467950	0.112173	0.0011896	0.00324454	0.0646725	-0.00135102	0.000466354	1.54694e-70	1	1	5.13796e-56	1	0.999997	TRUE	FALSE	FALSE	TRUE	FALSE	FALSE	-	-	-	-	-	-	SVEN_3174	24	3467974	3469254	1	putative integral membrane protein
3966900	0.0449052	0.00221417	0.00652077	0.0716604	0.00934658	0.0171368	2.72002e-08	1	1	1.51912e-69	1	0.00202551	TRUE	FALSE	FALSE	TRUE	FALSE	FALSE	SVEN_3651	86	3964784	3966814	-1	DNA gyrase subunit B	-	-	-	-	-	-
3940425	0.0197477	0.00723035	0.0200471	0.0269696	0.0242527	0.0546093	0.997906	1	3.49644e-07	9.64672e-07	0.000853903	2.58767e-68	FALSE	FALSE	TRUE	TRUE	FALSE	TRUE	SVEN_3626	30	3940291	3940395	-1	hypothetical protein	SVEN_3627	478	3940903	3941760	1	Adenylate cyclase
4153100	0.109576	0.00219752	0.0122553	0.0474131	0.0184849	0.0265702	3.72533e-67	1	1	1.68031e-28	1	1.75954e-13	TRUE	FALSE	FALSE	TRUE	FALSE	TRUE	SVEN_t41	52	4152973	4153048	-1	tRNA-Gly	-	-	-	-	-	-
1234575	0.0724041	0.0104842	0.00628407	0.0698171	0.0128795	0.0249605	2.22626e-27	0.0397797	1	7.65992e-66	1	1.81561e-11	TRUE	FALSE	FALSE	TRUE	FALSE	TRUE	SVEN_1088	78	1233931	1234497	-1	Uracil phosphoribosyltransferase or Pyrimidine operon regulatory protein PyrR	SVEN_1089	169	1234744	1235244	1	DNA-binding protein
4279375	-0.000113974	0.00829096	0.00724582	-0.00150519	0.0186087	0.053344	0.997906	1	1	1	1	4.95306e-65	FALSE	FALSE	FALSE	FALSE	FALSE	TRUE	SVEN_3936	157	4278271	4279218	-1	putative ABC transporter ATP-binding protein	SVEN_3937	58	4279433	4280233	1	Transcriptional regulator, TetR family
6323600	0.041721	0.0141152	0.00757714	0.0578466	0.019858	0.0531542	1.2023e-06	5.94906e-07	1	3.9446e-44	0.28308	1.51514e-64	TRUE	TRUE	FALSE	TRUE	FALSE	TRUE	SVEN_5811	78	6323076	6323522	-1	hypothetical protein	SVEN_5812	91	6323691	6326423	1	aconitate hydratase
1433300	0.0132391	0.00561671	0.0150823	0.0132898	0.0267501	0.0523599	0.997906	1	0.0202677	1	1.9412e-05	1.56448e-62	FALSE	FALSE	FALSE	FALSE	TRUE	TRUE	-	-	-	-	-	-	SVEN_t9	-32	1433268	1433355	1	tRNA-Leu
2854150	0.0525415	0.00580976	0.0183362	0.0679644	0.0202796	0.0305434	1.02863e-12	1	2.13705e-05	3.22839e-62	0.170049	5.62231e-19	TRUE	FALSE	TRUE	TRUE	FALSE	TRUE	-	-	-	-	-	-	SVEN_t23	26	2854176	2854249	1	tRNA-Lys
6642875	0.0174259	0.00244979	0.00754212	0.0678722	0.00338082	-0.00154219	0.997906	1	1	4.86214e-62	1	0.999997	FALSE	FALSE	FALSE	TRUE	FALSE	FALSE	-	-	-	-	-	-	SVEN_6100	59	6642934	6644724	1	hypothetical protein
2854125	0.059762	0.0054002	0.0173157	0.0676032	0.0152542	0.027605	1.62453e-17	1	0.00021018	1.60153e-61	1	7.69281e-15	TRUE	FALSE	FALSE	TRUE	FALSE	TRUE	SVEN_2614	134	2852597	2853991	-1	hypothetical protein	SVEN_t23	51	2854176	2854249	1	tRNA-Lys
4684975	0.0174492	0.00929742	0.0206696	0.00547046	0.0282199	0.0518284	0.997906	0.766039	7.17426e-08	1	1.77448e-06	3.3507e-61	FALSE	FALSE	TRUE	FALSE	TRUE	TRUE	-	-	-	-	-	-	SVEN_t54	-42	4684933	4685005	1	tRNA-Met
5445350	0.0625909	-0.000275632	0.000328309	0.067063	0.000147402	0.00747484	1.46159e-19	1	1	1.7282e-60	1	0.999997	TRUE	FALSE	FALSE	TRUE	FALSE	FALSE	-	-	-	-	-	-	SVEN_5061	54	5445404	5447218	1	putative glycosyl transferase
4028450	0.00907792	0.00291956	0.0146164	0.0120839	0.0711057	0.00408626	0.997906	1	0.0487706	1	1.77105e-60	0.999997	FALSE	FALSE	FALSE	FALSE	TRUE	FALSE	SVEN_3710	106	4027238	4028344	-1	putative LacI-family transcriptional regulator	SVEN_3711	289	4028739	4029836	1	Biosynthetic Aromatic amino acid aminotransferase beta
5382700	-0.00406719	-0.00350251	0.0118526	0.00173717	0.0693593	0.00122303	0.997906	1	1	1	2.21845e-57	0.999997	FALSE	FALSE	FALSE	FALSE	TRUE	FALSE	SVEN_4999	106	5380483	5382594	-1	hypothetical protein	-	-	-	-	-	-
2451150	0.101234	0.00217703	0.00168017	0.0284593	0.00237723	-0.00151489	7.93492e-57	1	1	6.21605e-08	1	0.999997	TRUE	FALSE	FALSE	TRUE	FALSE	FALSE	-	-	-	-	-	-	SVEN_2270	141	2451291	2451797	1	hypothetical protein
3045150	0.101135	0.00420956	0.00402743	0.0120028	-0.00315353	0.00940075	1.0389e-56	1	1	1	1	0.999997	TRUE	FALSE	FALSE	FALSE	FALSE	FALSE	SVEN_2776	86	3044801	3045064	-1	Sporulation regulatory protein WhiB	SVEN_2777	640	3045790	3046299	1	hypothetical protein SCE34.17
1600900	0.052158	0.00328532	-0.000621306	0.0650038	0.00215995	0.00852316	1.77993e-12	1	1	1.26041e-56	1	0.999997	TRUE	FALSE	FALSE	TRUE	FALSE	FALSE	SVEN_r6	507	1599982	1600393	-1	16S ribosomal RNA	-	-	-	-	-	-
3842300	0.0630346	0.000544103	-0.00186665	0.0649715	0.000688824	0.0021713	6.84671e-20	1	1	1.44549e-56	1	0.999997	TRUE	FALSE	FALSE	TRUE	FALSE	FALSE	SVEN_3534	46	3841286	3842254	-1	ABC-type multidrug transport system, ATPase component	SVEN_3535	142	3842442	3842999	1	hypothetical protein
1373575	0.00222939	-5.53616e-05	0.00269564	-0.00202724	0.00972462	0.0496894	0.997906	1	1	1	1	5.55474e-56	FALSE	FALSE	FALSE	FALSE	FALSE	TRUE	SVEN_1220	82	1372861	1373493	-1	Regulatory protein, MerR	SVEN_1221	60	1373635	1374597	1	hypothetical protein
7986900	0.0978311	0.0025883	0.00171934	0.053687	0.00401381	0.00143271	7.57486e-53	1	1	1.56553e-37	1	0.999997	TRUE	FALSE	FALSE	TRUE	FALSE	FALSE	SVEN_7258	81	7983709	7986819	-1	Helicase, SNF2 or RAD54 family	SVEN_7259	171	7987071	7988177	1	Fatty acid desaturase
6982025	0.0977809	0.00379492	0.00558004	0.0402747	0.00125073	0.00557214	8.65125e-53	1	1	1.42624e-19	1	0.999997	TRUE	FALSE	FALSE	TRUE	FALSE	FALSE	SVEN_6396	107	6981130	6981918	-1	Transcriptional regulator, IclR family	SVEN_6397	88	6982113	6982370	1	WhiB-type transcriptional regulator
4469800	0.0951881	0.00372487	0.0103649	0.041643	0.000427839	0.0105694	7.54255e-50	1	1	3.57796e-21	1	0.999997	TRUE	FALSE	FALSE	TRUE	FALSE	FALSE	SVEN_4128	97	4468063	4469703	-1	putative ATP-dependent DNA helicase	SVEN_4129	228	4470028	4470406	1	hypothetical protein
2763000	-0.00185622	-0.00207358	0.00822052	-0.0118293	0.00395586	0.046918	0.997906	1	1	1	1	1.52179e-49	FALSE	FALSE	FALSE	FALSE	FALSE	TRUE	-	-	-	-	-	-	SVEN_2543	81	2763081	2763752	1	hypothetical protein
1265600	0.0543295	0.00201696	0.000773255	0.061016	0.00231806	0.00415909	7.57702e-14	1	1	1.74103e-49	1	0.999997	TRUE	FALSE	FALSE	TRUE	FALSE	FALSE	SVEN_1117	133	1264985	1265467	-1	Preprotein translocase subunit YajC	-	-	-	-	-	-
5270325	-0.0048264	0.000665121	0.0155233	0.00716325	0.0644318	0.000606011	0.997906	1	0.00861902	1	4.72372e-49	0.999997	FALSE	FALSE	FALSE	FALSE	TRUE	FALSE	SVEN_4893	352	5269767	5269973	-1	hypothetical protein	SVEN_4894	39	5270364	5271119	1	Circumsporozoite protein
6623975	0.094385	0.00154466	0.00510674	0.0333367	0.00440115	0.00835568	5.92138e-49	1	1	2.89698e-12	1	0.999997	TRUE	FALSE	FALSE	TRUE	FALSE	FALSE	SVEN_6081	28	6621986	6623947	-1	LPXTG-motif cell wall anchor domain protein	SVEN_6082	179	6624154	6625941	1	Glyoxylate carboligase
4607675	0.0179638	0.00626318	0.00945272	0.0158935	0.00613677	0.0465379	0.997906	1	1	1	1	1.08824e-48	FALSE	FALSE	FALSE	FALSE	FALSE	TRUE	SVEN_4256	103	4607369	4607572	-1	Cold shock protein CspD	SVEN_4257	159	4607834	4608706	1	Menaquinone via futalosine step 1
3660200	0.0940934	0.00125641	0.00140522	0.0504129	0.00142066	0.00674162	1.24588e-48	1	1	1.11092e-32	1	0.999997	TRUE	FALSE	FALSE	TRUE	FALSE	FALSE	SVEN_3340	-73	3659341	3660273	-1	Endonuclease III	SVEN_3341	259	3660459	3661133	1	cAMP-binding protein
1126950	0.093422	0.00209874	0.0115315	0.0394707	0.00246722	0.0072052	6.84676e-48	1	1	1.17527e-18	1	0.999997	TRUE	FALSE	FALSE	TRUE	FALSE	FALSE	SVEN_0991	77	1123598	1126873	-1	putative sensor histidine kinase	SVEN_0992	273	1127223	1127609	1	hypothetical protein
812400	-0.00538946	-0.00113173	0.020511	-0.00251381	0.0636306	-0.00207435	0.997906	1	1.07889e-07	1	9.34996e-48	0.999997	FALSE	FALSE	TRUE	FALSE	TRUE	FALSE	-	-	-	-	-	-	SVEN_0697	-74	812326	812901	1	hypothetical protein
7052475	0.0468162	0.00373051	0.00233665	0.0600023	0.00304266	0.000340788	2.46027e-09	1	1	9.65076e-48	1	0.999997	TRUE	FALSE	FALSE	TRUE	FALSE	FALSE	SVEN_6464	239	7049921	7052236	-1	secreted protein	SVEN_6465	-70	7052405	7053040	1	hypothetical protein
1577375	0.0256217	0.00506914	0.00257506	0.0595108	0.0085939	0.0148654	0.997906	1	1	6.59911e-47	1	0.127645	FALSE	FALSE	FALSE	TRUE	FALSE	FALSE	SVEN_1410	103	1575617	1577272	-1	CTP synthase	SVEN_1411	547	1577922	1579685	1	Glucoamylase and related glycosyl hydrolases
3726775	-0.00252704	-0.00176692	0.0042401	-0.0065701	-0.00382676	0.0453635	0.997906	1	1	1	1	4.29504e-46	FALSE	FALSE	FALSE	FALSE	FALSE	TRUE	SVEN_3409	84	3726020	3726691	-1	hypothetical protein	SVEN_3410	162	3726937	3727677	1	hypothetical protein
657500	0.012052	-0.00817431	0.0154684	0.0100484	0.0625642	0.000675042	0.997906	1	0.00959961	1	4.69602e-46	0.999997	FALSE	FALSE	FALSE	FALSE	TRUE	FALSE	-	-	-	-	-	-	SVEN_0572	207	657707	659074	1	Chitinase
627900	-0.00167455	0.000817362	0.0234681	0.0113106	0.0624983	-0.00530487	0.997906	1	3.2605e-11	1	5.96904e-46	0.999997	FALSE	FALSE	TRUE	FALSE	TRUE	FALSE	SVEN_0546	342	624220	627558	-1	hypothetical protein	-	-	-	-	-	-
1132875	0.022406	0.00292766	0.00111336	0.0585319	0.00208639	0.0132427	0.997906	1	1	2.89878e-45	1	0.999997	FALSE	FALSE	FALSE	TRUE	FALSE	FALSE	SVEN_0993	423	1127758	1132452	-1	hypothetical protein	-	-	-	-	-	-
6409800	0.0901237	-0.000216127	0.000138395	0.0486901	0.00286732	0.00458469	2.48207e-44	1	1	3.00026e-30	1	0.999997	TRUE	FALSE	FALSE	TRUE	FALSE	FALSE	SVEN_5883	46	6409338	6409754	-1	Glyoxalase family protein	SVEN_5884	140	6409940	6410599	1	Pantothenate kinase
4684900	0.0157332	0.00779777	0.0222375	0.00336876	0.0306906	0.0444694	0.997906	1	1.08051e-09	1	2.41141e-08	3.67645e-44	FALSE	FALSE	TRUE	FALSE	TRUE	TRUE	-	-	-	-	-	-	SVEN_t53	-83	4684817	4684889	1	tRNA-Thr
4178875	0.0088323	0.00969707	0.0211977	0.00400533	0.0209407	0.0444091	0.997906	0.293528	1.80476e-08	1	0.0749524	4.94812e-44	FALSE	FALSE	TRUE	FALSE	FALSE	TRUE	SVEN_t45	-40	4178842	4178915	-1	tRNA-Asp	-	-	-	-	-	-
3757825	0.0691961	0.00330732	0.00716423	0.0574407	0.0125407	0.0286702	1.06215e-24	1	1	1.82581e-43	1	2.7165e-16	TRUE	FALSE	FALSE	TRUE	FALSE	TRUE	SVEN_3440	108	3757544	3757717	-1	hypothetical protein	SVEN_t32	55	3757880	3757950	1	tRNA-Gly
645650	-0.00550122	0.00377212	0.0122639	-0.00134464	0.0606874	-0.0046995	0.997906	1	1	1	3.94283e-43	0.999997	FALSE	FALSE	FALSE	FALSE	TRUE	FALSE	SVEN_0561	80	644083	645570	-1	Tyrosine protein kinase:Serine or threonine protein kinase:Sel1 repeat	-	-	-	-	-	-
3307450	0.0723157	0.00112169	0.00398302	0.0562994	-4.11784e-05	-0.0012568	2.64857e-27	1	1	1.28073e-41	1	0.999997	TRUE	FALSE	FALSE	TRUE	FALSE	FALSE	SVEN_3022	50	3306366	3307400	-1	putative membrane protein	-	-	-	-	-	-
4855000	0.000416623	-0.00059837	0.0112658	0.00211626	0.0596754	0.00151535	0.997906	1	1	1	1.36766e-41	0.999997	FALSE	FALSE	FALSE	FALSE	TRUE	FALSE	-	-	-	-	-	-	SVEN_4499	-7	4854993	4856771	1	hypothetical protein
7117150	0.00829062	0.000646455	0.00563932	0.00510438	0.0594058	0.00559688	0.997906	1	1	1	3.48233e-41	0.999997	FALSE	FALSE	FALSE	FALSE	TRUE	FALSE	SVEN_6512	612	7115843	7116538	-1	putative glycosyltransferase	SVEN_6514	311	7117461	7118597	1	putative two-component system sensor kinase
6848175	-0.000439748	-0.00135356	0.00918702	0.0083584	0.0592921	0.00194251	0.997906	1	1	1	5.15865e-41	0.999997	FALSE	FALSE	FALSE	FALSE	TRUE	FALSE	-	-	-	-	-	-	SVEN_6275	157	6848332	6848679	1	hypothetical protein
7432275	0.0867906	0.00259315	0.000574898	0.0357893	0.00247968	0.00112594	7.29253e-41	1	1	1.07816e-14	1	0.999997	TRUE	FALSE	FALSE	TRUE	FALSE	FALSE	SVEN_6784	296	7431371	7431979	-1	transcription regulator	SVEN_6785	15	7432290	7433570	1	hypothetical protein
4178975	0.0201776	0.00481493	0.0170333	0.0074885	0.0246905	0.0428538	0.997906	1	0.000387022	1	0.000451303	9.13759e-41	FALSE	FALSE	FALSE	FALSE	FALSE	TRUE	SVEN_t46	-53	4178956	4179028	-1	tRNA-Glu	-	-	-	-	-	-
2026100	0.0864585	0.00240346	0.00819554	0.0120233	0.0100203	0.0164484	1.58993e-40	1	1	1	1	0.00753862	TRUE	FALSE	FALSE	FALSE	FALSE	FALSE	SVEN_1819	170	2025574	2025930	-1	probable iron binding protein of the HesB_IscA_SufA family	SVEN_1820	93	2026193	2027389	1	Quinolinate synthetase
3673125	-0.00425865	0.0075216	0.00799175	-0.000584155	0.0129792	0.0426594	0.997906	1	1	1	1	2.29554e-40	FALSE	FALSE	FALSE	FALSE	FALSE	TRUE	-	-	-	-	-	-	SVEN_t31	-19	3673106	3673179	1	tRNA-Pro
1075950	0.00121219	0.00168366	0.0133511	0.0051871	0.0587163	0.00331802	0.997906	1	0.465141	1	3.73145e-40	0.999997	FALSE	FALSE	FALSE	FALSE	TRUE	FALSE	SVEN_0947	-34	1074716	1075984	-1	Predicted transcriptional regulator of pyridoxine metabolism	SVEN_0948	136	1076086	1076757	1	Pyridoxamine 5-phosphate oxidase-related_
5889125	0.00169131	0.00192447	0.00567733	0.0033203	0.0584331	0.00277861	0.997906	1	1	1	9.80813e-40	0.999997	FALSE	FALSE	FALSE	FALSE	TRUE	FALSE	SVEN_5431	65	5888239	5889060	-1	glutamate binding periplasmic protein	-	-	-	-	-	-
6876875	0.050359	0.00368749	0.00418778	0.0548147	0.00242772	0.0105212	2.21269e-11	1	1	2.84412e-39	1	0.999997	TRUE	FALSE	FALSE	TRUE	FALSE	FALSE	SVEN_6302	82	6876137	6876793	-1	Phosphatidylserine decarboxylase	-	-	-	-	-	-
1283825	0.0412146	-0.0033211	0.0105168	0.00915195	0.0577486	-0.000854808	2.14274e-06	1	1	1	9.93939e-39	0.999997	TRUE	FALSE	FALSE	FALSE	TRUE	FALSE	SVEN_1135	110	1283149	1283715	-1	hypothetical protein	SVEN_1136	12	1283837	1284565	1	putative DNA polymerase III
6848200	0.000862804	-0.00160685	0.0102647	0.0082452	0.0574414	-8.6631e-06	0.997906	1	1	1	2.78596e-38	0.999997	FALSE	FALSE	FALSE	FALSE	TRUE	FALSE	SVEN_6274	-79	6847176	6848279	-1	hypothetical protein	SVEN_6275	132	6848332	6848679	1	hypothetical protein
611100	-0.00661509	0.00158144	0.0118064	0.00621347	0.0573347	-0.0038957	0.997906	1	1	1	3.98083e-38	0.999997	FALSE	FALSE	FALSE	FALSE	TRUE	FALSE	-	-	-	-	-	-	SVEN_0538	582	611682	612653	1	hypothetical protein
1977150	0.00969201	0.00614652	0.0110268	0.00494181	0.00604435	0.0415319	0.997906	1	1	1	1	4.42812e-38	FALSE	FALSE	FALSE	FALSE	FALSE	TRUE	SVEN_1774	-13	1976924	1977163	-1	hypothetical protein	SVEN_1775	138	1977288	1977554	1	2-keto-3-deoxy-D-arabino-heptulosonate-7- phosphate synthase II
344825	0.083991	-0.00397586	-0.00193451	0.0147873	2.25409e-05	0.00186817	4.74087e-38	1	1	1	1	0.999997	TRUE	FALSE	FALSE	FALSE	FALSE	FALSE	SVEN_0321	85	341396	344740	-1	multi-domain regulatory protein	SVEN_0322	64	344889	346973	1	hypothetical protein
4682525	0.021439	0.007408	0.016691	0.0178235	0.0266592	0.0414305	0.997906	1	0.00080091	0.890219	2.24187e-05	7.05876e-38	FALSE	FALSE	FALSE	FALSE	TRUE	TRUE	-	-	-	-	-	-	SVEN_t52	-17	4682508	4682589	1	tRNA-Tyr
2545525	0.00768657	0.00722906	0.0152734	0.0117651	0.0254073	0.0412935	0.997906	1	0.0140317	1	0.00015516	1.32345e-37	FALSE	FALSE	FALSE	FALSE	FALSE	TRUE	SVEN_t15	-27	2545480	2545552	-1	tRNA-Ala	-	-	-	-	-	-
2362875	-0.00031085	0.000636643	0.0109636	0.00494401	0.056946	0.00259732	0.997906	1	1	1	1.45187e-37	0.999997	FALSE	FALSE	FALSE	FALSE	TRUE	FALSE	-	-	-	-	-	-	SVEN_2194	98	2362973	2363953	1	putative secreted protein
6449300	0.00398682	0.00465742	0.0100506	0.00932957	0.00669966	0.0410655	0.997906	1	1	1	1	3.7479e-37	FALSE	FALSE	FALSE	FALSE	FALSE	TRUE	SVEN_5921	192	6447816	6449108	-1	hypothetical protein	-	-	-	-	-	-
703575	0.0512312	0.0102891	0.0103539	0.053006	0.00784768	0.0268604	6.59036e-12	0.0661793	1	1.69229e-36	1	7.40168e-14	TRUE	FALSE	FALSE	TRUE	FALSE	TRUE	SVEN_0610	74	702917	703501	-1	hypothetical protein	-	-	-	-	-	-
6719600	-0.00216501	0.00353677	0.0200209	0.00743477	0.0557228	0.00120861	0.997906	1	3.73332e-07	1	8.04556e-36	0.999997	FALSE	FALSE	TRUE	FALSE	TRUE	FALSE	-	-	-	-	-	-	SVEN_6165	333	6719933	6721213	1	putative aminotransferase
3940275	-0.00203128	0.00578569	0.0153152	0.00858796	0.00922551	0.040355	0.997906	1	0.0129398	1	1	9.26894e-36	FALSE	FALSE	FALSE	FALSE	FALSE	TRUE	SVEN_3625	18	3938368	3940257	-1	hypothetical protein	-	-	-	-	-	-
5297950	0.000938258	0.0023668	0.0142315	0.0026411	0.0554217	-0.00211696	0.997906	1	0.0988138	1	2.13379e-35	0.999997	FALSE	FALSE	FALSE	FALSE	TRUE	FALSE	SVEN_4920	144	5297162	5297806	-1	putative secreted protease	SVEN_4921	22	5297972	5298973	1	putative LysR-family transcriptional regulator
3804000	-0.000935631	-0.00127765	0.0120068	0.00580796	0.0551836	0.00128025	0.997906	1	1	1	4.59568e-35	0.999997	FALSE	FALSE	FALSE	FALSE	TRUE	FALSE	SVEN_3492	-17	3802980	3804017	-1	peptide synthase or polyketide synthase	-	-	-	-	-	-
1183025	0.0111238	0.00408973	0.00946234	0.0186312	0.00869653	0.0397955	0.997906	1	1	0.327589	1	1.11514e-34	FALSE	FALSE	FALSE	FALSE	FALSE	TRUE	SVEN_1041	52	1181720	1182973	-1	Diaminohydroxyphosphoribosylaminopyrimidine deaminase or 5-amino-6-(5-phosphoribosylamino)uracil reductase	SVEN_1042	313	1183338	1185719	1	Chitodextrinase precursor
5793350	0.0455013	0.00579021	0.00354762	0.0515829	0.00402989	0.0206929	1.2988e-08	1	1	2.22254e-34	1	1.01258e-06	TRUE	FALSE	FALSE	TRUE	FALSE	TRUE	-	-	-	-	-	-	SVEN_5360	1731	5795081	5796922	1	Translation initiation factor 2
5074300	0.0801497	0.000420845	-0.000574752	0.0453339	-2.30496e-05	-0.000798337	2.43746e-34	1	1	9.41649e-26	1	0.999997	TRUE	FALSE	FALSE	TRUE	FALSE	FALSE	SVEN_4713	133	5072497	5074167	-1	Fumarate hydratase class I, aerobic	SVEN_4714	60	5074360	5075079	1	hypothetical protein
4685050	0.00915379	0.00787513	0.0156156	0.00111578	0.0126188	0.0395271	0.997906	1	0.00718551	1	1	3.63253e-34	FALSE	FALSE	FALSE	FALSE	FALSE	TRUE	-	-	-	-	-	-	SVEN_4328	45	4685095	4685259	1	LSU ribosomal protein L33p
6034175	0.0797183	0.00202115	0.00252597	0.0306419	0.00170319	0.0015951	6.20899e-34	1	1	8.65472e-10	1	0.999997	TRUE	FALSE	FALSE	TRUE	FALSE	FALSE	SVEN_5550	2161	6031346	6032014	-1	Trk system potassium uptake protein TrkA	SVEN_5552	231	6034406	6035734	1	RNA methyltransferase, TrmA family
5188225	-0.000925579	0.000221442	0.0145072	0.00312979	0.0540591	-0.00234372	0.997906	1	0.0596926	1	1.6489e-33	0.999997	FALSE	FALSE	FALSE	FALSE	TRUE	FALSE	-	-	-	-	-	-	SVEN_4824	837	5189062	5190756	1	transferase
1433250	0.0178852	0.00548037	0.0130062	0.0165148	0.0198342	0.0389631	0.997906	1	0.832191	1	0.291252	4.23381e-33	FALSE	FALSE	FALSE	FALSE	FALSE	TRUE	-	-	-	-	-	-	SVEN_1272	-93	1433157	1433297	1	hypothetical protein
1386750	0.0784075	0.000728673	0.00220601	0.00361181	0.000620064	0.00928558	1.03145e-32	1	1	1	1	0.999997	TRUE	FALSE	FALSE	FALSE	FALSE	FALSE	SVEN_1233	103	1385286	1386647	-1	Pup ligase PafA, possible component of postulated heterodimer PafA-PafA	-	-	-	-	-	-
3757875	0.0488239	0.00573207	0.010636	0.0500643	0.0146863	0.0362798	1.77526e-10	1	1	3.50242e-32	1	3.11745e-28	TRUE	FALSE	FALSE	TRUE	FALSE	TRUE	-	-	-	-	-	-	SVEN_t32	5	3757880	3757950	1	tRNA-Gly
4192925	0.0132047	0.00775272	0.0240338	0.0119407	0.0209935	0.0383818	0.997906	1	6.13325e-12	1	0.0701317	5.1305e-32	FALSE	FALSE	TRUE	FALSE	FALSE	TRUE	-	-	-	-	-	-	SVEN_t48	-44	4192881	4192954	1	tRNA-Met
5897850	0.002206	-0.000641517	0.0104878	0.00795797	0.0529437	0.000324999	0.997906	1	1	1	5.34768e-32	0.999997	FALSE	FALSE	FALSE	FALSE	TRUE	FALSE	SVEN_5438	638	5895986	5897212	-1	LPXTG-motif cell wall anchor domain	SVEN_5439	25	5897875	5898360	1	hypothetical protein
4999750	-0.00726959	-0.00326028	0.0190503	-0.0147542	0.05289	-0.00500311	0.997906	1	4.00708e-06	1	6.31089e-32	0.999997	FALSE	FALSE	TRUE	FALSE	TRUE	FALSE	SVEN_4641	217	4998220	4999533	-1	hypothetical protein	-	-	-	-	-	-
6366950	0.00145575	0.00223855	0.00735426	0.0115734	0.0523378	0.00506977	0.997906	1	1	1	3.43492e-31	0.999997	FALSE	FALSE	FALSE	FALSE	TRUE	FALSE	SVEN_5843	1886	6364639	6365064	-1	hypothetical protein	-	-	-	-	-	-
4842100	0.0392406	0.00325881	-0.000634704	0.0491214	0.00249523	0.000164626	1.91014e-05	1	1	7.52081e-31	1	0.999997	TRUE	FALSE	FALSE	TRUE	FALSE	FALSE	SVEN_4487	83	4840665	4842017	-1	hypothetical protein	SVEN_4488	46	4842146	4843741	1	integral membrane protein
6375250	-0.00222262	-0.000341154	0.00984525	-0.000550238	0.0520178	-0.00190597	0.997906	1	1	1	9.09423e-31	0.999997	FALSE	FALSE	FALSE	FALSE	TRUE	FALSE	SVEN_5850	1171	6373372	6374079	-1	hypothetical protein	-	-	-	-	-	-
1342225	0.075407	0.00375789	0.00211636	0.0324953	0.00610387	0.00656802	5.39365e-30	1	1	1.80558e-11	1	0.999997	TRUE	FALSE	FALSE	TRUE	FALSE	FALSE	SVEN_1190	119	1340979	1342106	-1	Phenylalanyl-tRNA synthetase alpha chain	-	-	-	-	-	-
2549875	0.0105274	0.00579356	0.0162616	0.011336	0.019079	0.0372453	0.997906	1	0.00195563	1	0.707186	6.05319e-30	FALSE	FALSE	FALSE	FALSE	FALSE	TRUE	SVEN_t16	-22	2549825	2549897	-1	tRNA-Ala	-	-	-	-	-	-
5746375	0.00468511	0.00469112	0.0104687	0.00937828	0.0176808	0.0371174	0.997906	1	1	1	1	1.02619e-29	FALSE	FALSE	FALSE	FALSE	FALSE	TRUE	SVEN_5317	77	5745807	5746298	-1	Transcriptional regulator, AsnC family	SVEN_5318	129	5746504	5747940	1	4-aminobutyraldehyde dehydrogenase
4588900	0.00230305	-0.000694017	0.00967323	0.00648837	0.0511619	0.00420313	0.997906	1	1	1	1.19457e-29	0.999997	FALSE	FALSE	FALSE	FALSE	TRUE	FALSE	SVEN_4240	738	4587134	4588162	-1	Transcriptional regulator, AraC family	SVEN_4242	660	4589560	4590873	1	putative integral membrane transport protein
2545450	0.0137525	0.00654717	0.0176017	0.00742732	0.00980624	0.0370708	0.997906	1	0.000112163	1	1	1.24321e-29	FALSE	FALSE	FALSE	FALSE	FALSE	TRUE	SVEN_2353	223	2542342	2545227	-1	Leucyl-tRNA synthetase	-	-	-	-	-	-
1182850	0.00331585	0.00163379	0.00665965	0.00414954	0.0114802	0.0369943	0.997906	1	1	1	1	1.70333e-29	FALSE	FALSE	FALSE	FALSE	FALSE	TRUE	SVEN_1040	1133	1181109	1181717	-1	Riboflavin synthase alpha chain	SVEN_1042	488	1183338	1185719	1	Chitodextrinase precursor
5005100	0.0747858	-0.00148252	0.00596848	0.0071011	0.0102553	0.00145001	1.91254e-29	1	1	1	1	0.999997	TRUE	FALSE	FALSE	FALSE	FALSE	FALSE	-	-	-	-	-	-	SVEN_4647	87	5005187	5005450	1	hypothetical protein
4838175	0.0740687	0.00220214	0.00016013	0.0173883	0.000856464	0.000996851	8.13913e-29	1	1	1	1	0.999997	TRUE	FALSE	FALSE	FALSE	FALSE	FALSE	-	-	-	-	-	-	SVEN_4485	214	4838389	4839663	1	Succinyl-CoA ligase
1061900	0.00769434	-0.0015056	0.0100069	0.0167059	0.0500271	0.000132449	0.997906	1	1	1	3.40401e-28	0.999997	FALSE	FALSE	FALSE	FALSE	TRUE	FALSE	-	-	-	-	-	-	SVEN_0930	54	1061954	1062412	1	Hemoglobin protein HbO
1294600	0.00884114	0.00983362	0.00913894	0.00867992	0.0126643	0.0361227	0.997906	0.2097	1	1	1	5.86201e-28	FALSE	FALSE	FALSE	FALSE	FALSE	TRUE	-	-	-	-	-	-	SVEN_t7	-58	1294542	1294613	1	tRNA-Val
4682475	0.0368662	0.00406847	0.0163125	0.0270555	0.0219221	0.0360257	0.000231583	1	0.00176126	8.26754e-07	0.02123	8.64838e-28	FALSE	FALSE	FALSE	TRUE	FALSE	TRUE	SVEN_4325	138	4681846	4682337	-1	protein YajQ	SVEN_t52	33	4682508	4682589	1	tRNA-Tyr
2484950	0.0728821	0.00114031	0.00830987	0.0347652	0.0163968	0.0141678	8.67411e-28	1	1	1.16831e-13	1	0.407872	TRUE	FALSE	FALSE	TRUE	FALSE	FALSE	SVEN_2302	258	2484477	2484692	-1	hypothetical protein	-	-	-	-	-	-
3349250	0.0503145	0.00710041	0.0101049	0.0467666	0.00529243	0.0157595	2.35215e-11	1	1	1.23888e-27	1	0.0266881	TRUE	FALSE	FALSE	TRUE	FALSE	FALSE	SVEN_3057	96	3348153	3349154	-1	RNA polymerase principal sigma factor HrdD	SVEN_3058	316	3349566	3350621	1	hypothetical protein
7617250	0.0722072	0.0038835	0.000203598	0.0189713	-0.00465983	0.00254673	3.27664e-27	1	1	0.212433	1	0.999997	TRUE	FALSE	FALSE	FALSE	FALSE	FALSE	-	-	-	-	-	-	SVEN_6963	818	7618068	7620248	1	hypothetical protein
3660150	0.0719351	0.00283844	0.00198191	0.0305904	0.000625632	0.00397742	5.58044e-27	1	1	9.60716e-10	1	0.999997	TRUE	FALSE	FALSE	TRUE	FALSE	FALSE	SVEN_3339	947	3658499	3659203	-1	Hypothetical nudix hydrolase YeaB	SVEN_3341	309	3660459	3661133	1	cAMP-binding protein
5117625	0.0294065	0.00240378	0.00143789	0.0461181	0.00018758	0.00224493	0.224207	1	1	8.94644e-27	1	0.999997	FALSE	FALSE	FALSE	TRUE	FALSE	FALSE	SVEN_4755	170	5117228	5117455	-1	hypothetical protein	SVEN_4756	79	5117704	5120148	1	putative lipoprotein
1433375	0.0040111	0.00090798	0.0113093	0.00523941	0.0200918	0.0352421	0.997906	1	1	1	0.213648	1.92312e-26	FALSE	FALSE	FALSE	FALSE	FALSE	TRUE	-	-	-	-	-	-	SVEN_1273	42	1433417	1434343	1	Ribosomal large subunit pseudouridine synthase A
1294425	0.00299377	0.0135019	0.0178611	0.00124259	0.0175427	0.0352099	0.997906	4.83803e-06	6.29064e-05	1	1	2.18194e-26	FALSE	TRUE	TRUE	FALSE	FALSE	TRUE	-	-	-	-	-	-	SVEN_t5	-69	1294356	1294429	1	tRNA-Cys
185725	-0.00132942	0.00235126	0.012927	0.00264767	0.0485279	0.00696151	0.997906	1	0.949372	1	2.53798e-26	0.999997	FALSE	FALSE	FALSE	FALSE	TRUE	FALSE	-	-	-	-	-	-	SVEN_0176	8	185733	186437	1	RNA polymerase sigma-54 factor RpoN
1777275	0.00369857	0.00226	0.00878141	0.00191817	0.0482133	0.0070519	0.997906	1	1	1	6.17049e-26	0.999997	FALSE	FALSE	FALSE	FALSE	TRUE	FALSE	-	-	-	-	-	-	SVEN_1593	303	1777578	1777991	1	hypothetical protein
6626325	-0.000595266	0.00105927	0.00829879	0.0130466	0.0481657	0.00305541	0.997906	1	1	1	7.05374e-26	0.999997	FALSE	FALSE	FALSE	FALSE	TRUE	FALSE	-	-	-	-	-	-	SVEN_6084	835	6627160	6628386	1	hypothetical protein
1515825	-0.00382431	-0.00153158	0.0125845	0.00595062	0.0478572	0.000676161	0.997906	1	1	1	1.67496e-25	0.999997	FALSE	FALSE	FALSE	FALSE	TRUE	FALSE	SVEN_1354	122	1514834	1515703	-1	putative secreted lipase	-	-	-	-	-	-
3842150	0.0447601	5.39387e-05	-0.000175802	0.0451097	-0.00179743	-0.000164597	3.25165e-08	1	1	1.83259e-25	1	0.999997	TRUE	FALSE	FALSE	TRUE	FALSE	FALSE	SVEN_3533	861	3840429	3841289	-1	Multidrug ABC transporter permease	SVEN_3535	292	3842442	3842999	1	hypothetical protein
8003250	0.00593215	-0.000565388	0.0120628	-0.00118259	0.0477133	0.00220891	0.997906	1	1	1	2.50227e-25	0.999997	FALSE	FALSE	FALSE	FALSE	TRUE	FALSE	-	-	-	-	-	-	SVEN_7273	438	8003688	8004101	1	hypothetical protein
190525	-0.00636962	0.00179864	0.0159673	0.000634462	0.0476533	0.00266102	0.997906	1	0.00355956	1	2.95755e-25	0.999997	FALSE	FALSE	FALSE	FALSE	TRUE	FALSE	-	-	-	-	-	-	SVEN_0182	486	191011	191496	1	hypothetical protein
501825	0.0101501	0.00994973	0.00924204	0.039282	0.00804892	0.034483	0.997906	0.157007	1	1.9163e-18	1	3.64155e-25	FALSE	FALSE	FALSE	TRUE	FALSE	TRUE	-	-	-	-	-	-	SVEN_0461	153	501978	502181	1	cold shock protein
4963100	0.0132724	0.0067086	0.00209655	0.00213014	0.00398343	0.0343737	0.997906	1	1	1	1	5.53108e-25	FALSE	FALSE	FALSE	FALSE	FALSE	TRUE	SVEN_4607	69	4962123	4963031	-1	putative DNA-binding protein	SVEN_4608	60	4963160	4964212	1	Alcohol dehydrogenase
240725	0.0506327	0.00355338	0.00752374	0.0446215	0.00273603	0.0162298	1.51633e-11	1	1	7.72089e-25	1	0.0113197	TRUE	FALSE	FALSE	TRUE	FALSE	FALSE	-	-	-	-	-	-	SVEN_0226	183	240908	241459	1	L-2,4-diaminobutyric acid acetyltransferase
6967450	0.022355	0.00678256	0.0117688	0.0331153	0.0204288	0.0342103	0.997906	1	1	4.70901e-12	0.14164	1.03121e-24	FALSE	FALSE	FALSE	TRUE	FALSE	TRUE	-	-	-	-	-	-	SVEN_t66	-5	6967445	6967532	1	tRNA-Leu
4699125	0.040092	0.00541965	0.0019064	0.0444358	0.00206766	0.0093889	7.5294e-06	1	1	1.32903e-24	1	0.999997	TRUE	FALSE	FALSE	TRUE	FALSE	FALSE	-	-	-	-	-	-	SVEN_4345	328	4699453	4702989	1	DNA-directed RNA polymerase beta subunit
4405350	-0.00712525	0.00125223	0.0136066	-0.00693215	0.0470431	-0.00472363	0.997906	1	0.299522	1	1.59831e-24	0.999997	FALSE	FALSE	FALSE	FALSE	TRUE	FALSE	SVEN_4065	4071	4400044	4401279	-1	hypothetical protein	SVEN_4067	3837	4409187	4409594	1	hypothetical protein
2425525	-0.00708943	0.00738328	0.015606	-0.0155886	0.0230146	0.0340173	0.997906	1	0.00732363	1	0.00489017	2.14382e-24	FALSE	FALSE	FALSE	FALSE	FALSE	TRUE	SVEN_t14	-12	2425465	2425537	-1	tRNA-Asn	-	-	-	-	-	-
3211500	-0.00433471	-0.00136407	0.0108134	0.00187001	0.046786	0.00118013	0.997906	1	1	1	3.23304e-24	0.999997	FALSE	FALSE	FALSE	FALSE	TRUE	FALSE	SVEN_2938	845	3209738	3210655	-1	cellulose-binding protein	-	-	-	-	-	-
4725725	-0.00298822	0.00234569	0.00779068	0.0373297	0.00628727	0.0338705	0.997906	1	1	2.63566e-16	1	3.73115e-24	FALSE	FALSE	FALSE	TRUE	FALSE	TRUE	-	-	-	-	-	-	SVEN_4371	107	4725832	4726203	1	SSU ribosomal protein S12p
1294475	0.00426008	0.00891649	0.012833	-0.00142487	0.0166581	0.033838	0.997906	1	1	1	1	4.21616e-24	FALSE	FALSE	FALSE	FALSE	FALSE	TRUE	-	-	-	-	-	-	SVEN_t6	-44	1294431	1294502	1	tRNA-Val
5480100	0.0183932	0.00334944	0.0112634	0.0167174	0.00540253	0.0338324	0.997906	1	1	1	1	4.30573e-24	FALSE	FALSE	FALSE	FALSE	FALSE	TRUE	-	-	-	-	-	-	SVEN_5092	52	5480152	5482395	1	Superfamily I DNA and RNA helicases
5234975	0.00273466	0.0115476	0.0200619	0.0106445	0.0199831	0.0338044	0.997906	0.00212188	3.36903e-07	1	0.243611	4.78389e-24	FALSE	FALSE	TRUE	FALSE	FALSE	TRUE	-	-	-	-	-	-	SVEN_t57	-33	5234942	5235018	1	tRNA-Met
6953500	0.0680425	0.00104943	-0.00428408	0.020621	-0.00306944	0.00270051	9.12304e-24	1	1	0.0234179	1	0.999997	TRUE	FALSE	FALSE	FALSE	FALSE	FALSE	-	-	-	-	-	-	SVEN_6370	582	6954082	6955086	1	Sugar phosphate isomerases or epimerases
4433700	0.0451011	0.000878538	0.00394454	0.0437131	0.00181755	0.00807173	2.13561e-08	1	1	1.07702e-23	1	0.999997	TRUE	FALSE	FALSE	TRUE	FALSE	FALSE	SVEN_4089	-50	4432836	4433750	-1	hypothetical protein	-	-	-	-	-	-
6482500	-0.00530313	0.000581341	0.0126516	-0.000279064	0.0462583	0.00169347	0.997906	1	1	1	1.35639e-23	0.999997	FALSE	FALSE	FALSE	FALSE	TRUE	FALSE	-	-	-	-	-	-	SVEN_5954	332	6482832	6485231	1	Xanthine dehydrogenase, molybdenum binding subunit
3540325	0.00629042	0.00205438	-0.00249323	0.0434191	-0.00205369	0.00283633	0.997906	1	1	2.49839e-23	1	0.999997	FALSE	FALSE	FALSE	TRUE	FALSE	FALSE	SVEN_3229	-11	3539734	3540336	-1	hypothetical protein	-	-	-	-	-	-
6947950	-0.00303036	0.00113867	0.016848	0.00388026	0.0459525	0.00116826	0.997906	1	0.000574812	1	3.09071e-23	0.999997	FALSE	FALSE	FALSE	FALSE	TRUE	FALSE	-	-	-	-	-	-	SVEN_6365	-66	6947884	6949074	1	N-acetylglucosamine kinase bacterial type predicted or Transcriptional regulator of N-acetylglucosamine utilization
942000	0.00753158	0.000214639	0.0109534	0.00565157	0.0458549	0.00315586	0.997906	1	1	1	4.01559e-23	0.999997	FALSE	FALSE	FALSE	FALSE	TRUE	FALSE	-	-	-	-	-	-	SVEN_0815	157	942157	943365	1	hypothetical protein
571700	-0.000521709	0.000433639	0.0130481	0.0069584	0.045536	0.00112825	0.997906	1	0.776038	1	9.40952e-23	0.999997	FALSE	FALSE	FALSE	FALSE	TRUE	FALSE	SVEN_0511	4407	566493	567293	-1	thioesterase	-	-	-	-	-	-
2247825	0.0038039	-0.00112281	0.00929006	0.00104262	0.0455307	-0.000225311	0.997906	1	1	1	9.54079e-23	0.999997	FALSE	FALSE	FALSE	FALSE	TRUE	FALSE	SVEN_2035	82	2247195	2247743	-1	hypothetical protein	-	-	-	-	-	-
5284950	0.0156972	0.00303944	0.00960999	0.0100738	0.00710988	0.0329827	0.997906	1	1	1	1	1.01156e-22	FALSE	FALSE	FALSE	FALSE	FALSE	TRUE	SVEN_4905	78	5284615	5284872	-1	WhiB transcription regulator	-	-	-	-	-	-
4263350	0.0601256	-0.00120556	0.00239289	0.0427236	-0.00107173	-0.00111012	8.97403e-18	1	1	1.7882e-22	1	0.999997	TRUE	FALSE	FALSE	TRUE	FALSE	FALSE	SVEN_3916	103	4262219	4263247	-1	Transcriptional regulator, LacI family	-	-	-	-	-	-
1629400	0.00562787	0.000981518	0.0104263	0.0016888	0.0451982	0.0039896	0.997906	1	1	1	2.30355e-22	0.999997	FALSE	FALSE	FALSE	FALSE	TRUE	FALSE	SVEN_1452	61	1622851	1629339	-1	hypothetical protein	SVEN_1453	136	1629536	1631059	1	TldD family protein, Actinobacterial subgroup
5837050	0.0231672	0.00277878	0.00705182	0.0425947	0.00391255	0.0074482	0.997906	1	1	2.56642e-22	1	0.999997	FALSE	FALSE	FALSE	TRUE	FALSE	FALSE	-	-	-	-	-	-	SVEN_5393	143	5837193	5838101	1	Dihydrodipicolinate synthase
5926850	0.0167327	0.00239702	0.00388316	0.0423698	0.0038203	0.00965976	0.997906	1	1	4.80852e-22	1	0.999997	FALSE	FALSE	FALSE	TRUE	FALSE	FALSE	SVEN_5465	28	5926439	5926822	-1	hypothetical protein	SVEN_5466	112	5926962	5927900	1	tRNA delta(2)-isopentenylpyrophosphate transferase
1503275	0.0023135	0.00539964	0.00540672	0.00834768	0.0253061	0.0325231	0.997906	1	1	1	0.000180718	5.39768e-22	FALSE	FALSE	FALSE	FALSE	FALSE	TRUE	SVEN_1340	413	1502011	1502862	-1	putative secreted hydrolase	SVEN_1341	180	1503455	1504285	1	glycosyltransferase
6812075	-0.0026016	0.00227003	0.0005427	0.0422307	0.00387048	0.00221324	0.997906	1	1	7.07882e-22	1	0.999997	FALSE	FALSE	FALSE	TRUE	FALSE	FALSE	-	-	-	-	-	-	SVEN_6256	56	6812131	6813525	1	conserved hypthetical protein
5403400	0.0607505	0.00540192	0.00603843	0.0421609	0.00481691	0.0123605	3.20921e-18	1	1	8.59068e-22	1	0.999997	TRUE	FALSE	FALSE	TRUE	FALSE	FALSE	-	-	-	-	-	-	SVEN_5018	196	5403596	5404009	1	ATP synthase protein I
7474325	0.0474789	0.00102253	-0.00101802	0.0419382	-0.000837719	0.00728219	1.04531e-09	1	1	1.58988e-21	1	0.999997	TRUE	FALSE	FALSE	TRUE	FALSE	FALSE	SVEN_6825	291	7473372	7474034	-1	putative secreted protein	SVEN_6826	113	7474438	7474923	1	putative integral membrane protein
5670725	0.00369788	0.00708351	0.0123914	0.00339784	0.0157394	0.0318872	0.997906	1	1	1	1	5.26927e-21	FALSE	FALSE	FALSE	FALSE	FALSE	TRUE	-	-	-	-	-	-	SVEN_t59	-99	5670626	5670697	1	tRNA-Gln
1977050	0.00600306	0.00717536	0.00950158	0.00209343	0.00689436	0.031874	0.997906	1	1	1	1	5.52272e-21	FALSE	FALSE	FALSE	FALSE	FALSE	TRUE	-	-	-	-	-	-	SVEN_1775	238	1977288	1977554	1	2-keto-3-deoxy-D-arabino-heptulosonate-7- phosphate synthase II
3786450	-0.0024558	-0.00104989	0.00216579	-0.00795501	-0.000126955	0.0318321	0.997906	1	1	1	1	6.40697e-21	FALSE	FALSE	FALSE	FALSE	FALSE	TRUE	SVEN_3473	47	3785750	3786403	-1	Transcriptional regulator, TetR family	SVEN_3474	61	3786511	3786915	1	hypothetical protein
2520375	0.00973396	0.000488927	0.00560798	0.00177554	0.0438828	0.000766789	0.997906	1	1	1	7.07557e-21	0.999997	FALSE	FALSE	FALSE	FALSE	TRUE	FALSE	-	-	-	-	-	-	SVEN_2337	-59	2520316	2520474	1	hypothetical protein
1294650	0.0148445	0.00843267	0.0121456	0.0103774	0.0122176	0.0317839	0.997906	1	1	1	1	7.59847e-21	FALSE	FALSE	FALSE	FALSE	FALSE	TRUE	-	-	-	-	-	-	SVEN_t8	5	1294655	1294729	1	tRNA-Val
6621825	0.00683028	-0.000779631	0.0109283	0.000471462	0.0437814	0.000311645	0.997906	1	1	1	9.17371e-21	0.999997	FALSE	FALSE	FALSE	FALSE	TRUE	FALSE	SVEN_6080	-38	6621063	6621863	-1	hypothetical protein	-	-	-	-	-	-
4263375	0.0512763	0.000278698	0.00177137	0.0412359	-0.000276936	-0.000929037	6.18693e-12	1	1	1.08479e-20	1	0.999997	TRUE	FALSE	FALSE	TRUE	FALSE	FALSE	SVEN_3916	128	4262219	4263247	-1	Transcriptional regulator, LacI family	SVEN_3918	984	4264359	4265198	1	putative hydrolase
7219075	0.00225139	0.00314926	0.0158154	0.00185442	0.0436003	0.00135833	0.997906	1	0.00482966	1	1.45717e-20	0.999997	FALSE	FALSE	FALSE	FALSE	TRUE	FALSE	-	-	-	-	-	-	SVEN_6604	607	7219682	7220551	1	hypothetical protein
3459300	0.0126158	-0.000690492	0.00436506	0.0410526	0.000411555	0.00150296	0.997906	1	1	1.781e-20	1	0.999997	FALSE	FALSE	FALSE	TRUE	FALSE	FALSE	-	-	-	-	-	-	SVEN_3163	34	3459334	3459669	1	Conserved hypothetical protein
4645575	-0.00277818	0.000876676	0.00845134	0.000281343	0.0434634	0.000988367	0.997906	1	1	1	2.06461e-20	0.999997	FALSE	FALSE	FALSE	FALSE	TRUE	FALSE	SVEN_4288	508	4643763	4645067	-1	Aminopeptidase Y (Arg, Lys, Leu preference)	SVEN_4290	959	4646534	4647151	1	puromycin N-acetyltransferase, putative
7767150	0.00329444	0.000724046	0.00992834	0.002338	0.043449	0.000469389	0.997906	1	1	1	2.1415e-20	0.999997	FALSE	FALSE	FALSE	FALSE	TRUE	FALSE	SVEN_7083	1397	7765025	7765753	-1	Transcriptional regulator, GntR family	-	-	-	-	-	-
5670750	0.00566668	0.0068718	0.0103865	0.00324102	0.0140741	0.0312791	0.997906	1	1	1	1	4.46811e-20	FALSE	FALSE	FALSE	FALSE	FALSE	TRUE	-	-	-	-	-	-	SVEN_t60	-9	5670741	5670813	1	tRNA-Glu
7052525	0.0195347	0.00263466	0.00155244	0.0406712	0.00098618	-0.00158097	0.997906	1	1	4.96301e-20	1	0.999997	FALSE	FALSE	FALSE	TRUE	FALSE	FALSE	SVEN_6464	289	7049921	7052236	-1	secreted protein	-	-	-	-	-	-
3192025	-0.00386504	0.00109706	0.0140953	0.00130773	0.0430107	0.00239913	0.997906	1	0.126325	1	6.48629e-20	0.999997	FALSE	FALSE	FALSE	FALSE	TRUE	FALSE	-	-	-	-	-	-	SVEN_2925	29	3192054	3193382	1	secreted protein
1171900	0.0125955	0.00734514	0.0116068	0.00590179	0.00571013	0.031163	0.997906	1	1	1	1	6.68922e-20	FALSE	FALSE	FALSE	FALSE	FALSE	TRUE	-	-	-	-	-	-	SVEN_1031	164	1172064	1174034	1	putative CbxX or CfqX family protein
1483875	0.0629363	0.00180993	-0.00192997	0.0135305	-0.000432455	0.00267152	8.10297e-20	1	1	1	1	0.999997	TRUE	FALSE	FALSE	FALSE	FALSE	FALSE	SVEN_1324	322	1482918	1483553	-1	hypothetical protein	-	-	-	-	-	-
6465375	-0.00184985	0.000594451	0.0123509	0.00107792	0.0426308	-6.91231e-05	0.997906	1	1	1	1.67982e-19	0.999997	FALSE	FALSE	FALSE	FALSE	TRUE	FALSE	SVEN_5939	1266	6463126	6464109	-1	putative regulatory protein	SVEN_5941	2811	6468186	6468344	1	hypothetical protein
1708550	0.0622886	0.00294098	0.00299813	0.0129151	-0.00165597	-0.0011486	2.44279e-19	1	1	1	1	0.999997	TRUE	FALSE	FALSE	FALSE	FALSE	FALSE	-	-	-	-	-	-	SVEN_1527	393	1708943	1709275	1	hypothetical protein
2235550	0.00259755	0.00164052	0.0127025	-0.00203398	0.0424591	0.00342655	0.997906	1	1	1	2.57506e-19	0.999997	FALSE	FALSE	FALSE	FALSE	TRUE	FALSE	SVEN_2023	100	2234602	2235450	-1	hypothetical protein	SVEN_2024	36	2235586	2235942	1	putative regulatory protein
6894500	0.00386432	0.00185996	0.00945683	0.000651484	0.0424317	0.00559389	0.997906	1	1	1	2.75627e-19	0.999997	FALSE	FALSE	FALSE	FALSE	TRUE	FALSE	-	-	-	-	-	-	SVEN_6317	2354	6896854	6898158	1	Oxidoreductase
6503275	0.0621785	0.00383158	0.00901689	0.0155955	-0.00195516	0.00837554	2.94329e-19	1	1	1	1	0.999997	TRUE	FALSE	FALSE	FALSE	FALSE	FALSE	SVEN_5972	366	6502223	6502909	-1	TetR-family transcriptional regulator	SVEN_5973	172	6503447	6504226	1	Phosphate regulon transcriptional regulatory protein PhoB
4148125	0.0169488	-0.000320464	0.0176669	0.00882601	0.0423147	0.00504748	0.997906	1	9.70645e-05	1	3.68435e-19	0.999997	FALSE	FALSE	TRUE	FALSE	TRUE	FALSE	-	-	-	-	-	-	SVEN_3825	96	4148221	4150191	1	hypothetical protein
546375	-0.00162918	-0.00234479	0.00771034	0.00667454	0.0421247	0.00301606	0.997906	1	1	1	5.89022e-19	0.999997	FALSE	FALSE	FALSE	FALSE	TRUE	FALSE	-	-	-	-	-	-	SVEN_0496	1071	547446	549179	1	Benzoylformate decarboxylase
5351725	-0.00419848	-0.000116203	0.0132827	-0.00523154	0.0418952	-0.00316335	0.997906	1	0.52258	1	1.0354e-18	0.999997	FALSE	FALSE	FALSE	FALSE	TRUE	FALSE	SVEN_4971	258	5350145	5351467	-1	hypothetical protein	-	-	-	-	-	-
6295275	-0.00112046	0.000730736	0.0134269	-0.00179761	0.0418703	-0.00240512	0.997906	1	0.408483	1	1.10058e-18	0.999997	FALSE	FALSE	FALSE	FALSE	TRUE	FALSE	-	-	-	-	-	-	SVEN_5792	603	6295878	6298544	1	hypothetical protein
7090150	-0.00213276	-0.00328925	0.0136941	0.00516158	0.0417374	0.000937805	0.997906	1	0.257168	1	1.52345e-18	0.999997	FALSE	FALSE	FALSE	FALSE	TRUE	FALSE	SVEN_6494	23	7089180	7090127	-1	Threonine dehydratase	SVEN_6495	268	7090418	7091332	1	regulatory protein, LysR:LysR_
3985850	0.0610914	-0.00407506	-0.00194968	0.0123234	0.000750209	-0.00127703	1.82311e-18	1	1	1	1	0.999997	TRUE	FALSE	FALSE	FALSE	FALSE	FALSE	SVEN_3669	86	3984040	3985764	-1	Serine or threonine protein kinase	-	-	-	-	-	-
3038400	0.0290474	0.000588741	-0.000254533	0.0391455	0.00243013	0.00853041	0.300927	1	1	2.72574e-18	1	0.999997	FALSE	FALSE	FALSE	TRUE	FALSE	FALSE	SVEN_2772	36	3037981	3038364	-1	hypothetical protein	SVEN_2773	315	3038715	3039170	1	hypothetical protein
5741525	0.0607642	-0.000314445	0.00238967	0.0276946	0.00426008	-0.00149445	3.13687e-18	1	1	2.58555e-07	1	0.999997	TRUE	FALSE	FALSE	TRUE	FALSE	FALSE	-	-	-	-	-	-	SVEN_5313	90	5741615	5742262	1	Bifunctional deaminase-reductase domain protein
4741550	0.0403173	0.006381	0.00457548	0.0390673	0.0121527	0.0181658	5.86647e-06	1	1	3.3332e-18	1	0.000258319	TRUE	FALSE	FALSE	TRUE	FALSE	FALSE	-	-	-	-	-	-	SVEN_4393	164	4741714	4742112	1	SSU ribosomal protein S8p
4444200	-0.00142606	-0.000643613	0.0113814	-0.000135013	0.0412207	-0.00723455	0.997906	1	1	1	5.34128e-18	0.999997	FALSE	FALSE	FALSE	FALSE	TRUE	FALSE	SVEN_4104	29	4443164	4444171	-1	Rhs protein	-	-	-	-	-	-
7903425	0.00130333	0.00303641	0.0112848	0.00152019	0.0410641	-0.00186381	0.997906	1	1	1	7.78846e-18	0.999997	FALSE	FALSE	FALSE	FALSE	TRUE	FALSE	SVEN_7192	326	7901501	7903099	-1	lipoprotein	-	-	-	-	-	-
7013825	-0.00588456	0.00081073	0.0139115	0.00082153	0.0410431	-0.0011912	0.997906	1	0.175367	1	8.19169e-18	0.999997	FALSE	FALSE	FALSE	FALSE	TRUE	FALSE	SVEN_6427	1367	7012006	7012458	-1	hypothetical protein	-	-	-	-	-	-
4747625	0.0502796	0.00303373	-0.000705522	0.0386032	0.000345511	0.00319639	2.46791e-11	1	1	1.09171e-17	1	0.999997	TRUE	FALSE	FALSE	TRUE	FALSE	FALSE	-	-	-	-	-	-	SVEN_4402	-93	4747532	4747717	1	Methionine aminopeptidase
6892075	-0.00347551	0.000934639	0.00948495	-0.00355637	0.0409055	-0.00327456	0.997906	1	1	1	1.13936e-17	0.999997	FALSE	FALSE	FALSE	FALSE	TRUE	FALSE	-	-	-	-	-	-	SVEN_6316	1722	6893797	6896835	1	multi-domain regulatory protein
6042350	0.00166609	0.000451761	0.0061961	0.0049616	0.0408315	-0.000246506	0.997906	1	1	1	1.3599e-17	0.999997	FALSE	FALSE	FALSE	FALSE	TRUE	FALSE	SVEN_5559	1346	6040180	6041004	-1	Substrate-specific component CbrT of predicted cobalamin ECF transporter	-	-	-	-	-	-
650075	-0.00724454	0.00391946	0.0157162	0.000455342	0.040704	0.00284572	0.997906	1	0.00588687	1	1.84382e-17	0.999997	FALSE	FALSE	FALSE	FALSE	TRUE	FALSE	SVEN_0562	194	645670	649881	-1	hypothetical protein	SVEN_0564	170	650245	651276	1	hypothetical protein
2466200	0.00628816	0.0038861	0.00683291	0.00397325	0.00450101	0.0294659	0.997906	1	1	1	1	2.06126e-17	FALSE	FALSE	FALSE	FALSE	FALSE	TRUE	SVEN_2285	163	2465015	2466037	-1	putative regulatory protein	-	-	-	-	-	-
1294325	0.00550793	0.0056097	0.0182531	0.00369511	0.0163298	0.0293707	0.997906	1	2.58586e-05	1	1	2.81671e-17	FALSE	FALSE	TRUE	FALSE	FALSE	TRUE	-	-	-	-	-	-	SVEN_t4	-81	1294244	1294319	1	tRNA-Gly
3644350	0.0373574	0.00394986	0.00946199	0.038214	0.00255328	0.0066308	0.000139897	1	1	2.92078e-17	1	0.999997	FALSE	FALSE	FALSE	TRUE	FALSE	FALSE	SVEN_3327	413	3642738	3643937	-1	putative morphological differentiation-related protein	SVEN_3328	39	3644389	3645255	1	Phosphoserine phosphatase
6180825	0.00758525	-0.000310885	0.000663945	0.0381505	-0.00105917	0.00571589	0.997906	1	1	3.42622e-17	1	0.999997	FALSE	FALSE	FALSE	TRUE	FALSE	FALSE	SVEN_5695	280	6179712	6180545	-1	DNA polymerase I	-	-	-	-	-	-
4178800	0.00189525	0.00865478	0.0169764	0.00213492	0.0135174	0.029307	0.997906	1	0.000437159	1	1	3.46884e-17	FALSE	FALSE	FALSE	FALSE	FALSE	TRUE	SVEN_t44	-19	4178743	4178819	-1	tRNA-Phe	-	-	-	-	-	-
959750	0.000400521	0.00352253	0.0102699	0.0109315	0.0404355	0.00115842	0.997906	1	1	1	3.48912e-17	0.999997	FALSE	FALSE	FALSE	FALSE	TRUE	FALSE	SVEN_0832	63	959022	959687	-1	Urease accessory protein UreF	-	-	-	-	-	-
2603700	0.0592746	0.00332395	0.00223517	0.0164506	0.00177182	0.00654433	3.57956e-17	1	1	1	1	0.999997	TRUE	FALSE	FALSE	FALSE	FALSE	FALSE	SVEN_2401	105	2602312	2603595	-1	ATP-dependent Clp protease ATP-binding subunit ClpX	-	-	-	-	-	-
2960750	0.0391685	0.00429057	0.00870213	0.0380464	0.00794884	0.0197106	2.06503e-05	1	1	4.44905e-17	1	9.47398e-06	TRUE	FALSE	FALSE	TRUE	FALSE	TRUE	SVEN_2718	338	2958982	2960412	-1	NADP-dependent malic enzyme	-	-	-	-	-	-
5232850	0.0247269	0.00157133	0.0232962	0.0264462	0.0403119	0.0237116	0.997906	1	5.37596e-11	2.44418e-06	4.67359e-17	5.45619e-10	FALSE	FALSE	TRUE	TRUE	TRUE	TRUE	-	-	-	-	-	-	SVEN_4858	30	5232880	5234856	1	tetratricopeptide repeat family protein
4794050	0.0589772	-0.00128427	0.00235843	0.0111536	0.00315141	-0.00145271	5.779e-17	1	1	1	1	0.999997	TRUE	FALSE	FALSE	FALSE	FALSE	FALSE	-	-	-	-	-	-	SVEN_4455	22	4794072	4795574	1	Inosine-5-monophosphate dehydrogenase
2119525	-0.00506435	-0.0023141	0.0100859	0.00119178	0.0401411	0.00116457	0.997906	1	1	1	6.98842e-17	0.999997	FALSE	FALSE	FALSE	FALSE	TRUE	FALSE	-	-	-	-	-	-	SVEN_1903	2586	2122111	2124231	1	hypothetical protein
3306225	-0.00586915	0.00854901	0.0131116	-0.00331398	0.0155389	0.0290207	0.997906	1	0.697691	1	1	8.79787e-17	FALSE	FALSE	FALSE	FALSE	FALSE	TRUE	SVEN_t28	-45	3306197	3306270	-1	tRNA-Ala	-	-	-	-	-	-
6299325	-0.000326952	-0.000507129	0.00725287	0.0101565	0.0399946	-0.000495721	0.997906	1	1	1	9.85535e-17	0.999997	FALSE	FALSE	FALSE	FALSE	TRUE	FALSE	-	-	-	-	-	-	SVEN_5795	1724	6301049	6303313	1	hypothetical protein
1394700	0.0586193	0.00180309	0.000383033	0.0155806	0.00138414	0.00731103	1.02523e-16	1	1	1	1	0.999997	TRUE	FALSE	FALSE	FALSE	FALSE	FALSE	SVEN_1239	1786	1391403	1392914	-1	Pup ligase	SVEN_1241	417	1395117	1395428	1	putative ferredoxin
4833300	-0.00691153	0.00154721	0.0077491	-0.0019314	0.0399261	-0.00250584	0.997906	1	1	1	1.15699e-16	0.999997	FALSE	FALSE	FALSE	FALSE	TRUE	FALSE	-	-	-	-	-	-	SVEN_4482	121	4833421	4834578	1	hypothetical protein
559025	-0.00249916	0.00169255	0.0112974	0.00744798	0.0398022	-0.000975659	0.997906	1	1	1	1.54517e-16	0.999997	FALSE	FALSE	FALSE	FALSE	TRUE	FALSE	SVEN_0504	1188	556563	557837	-1	Na+ or H+ antiporter	-	-	-	-	-	-
4345850	0.0582682	0.00245941	-0.00114122	0.0169243	0.00134116	0.000993088	1.79308e-16	1	1	1	1	0.999997	TRUE	FALSE	FALSE	FALSE	FALSE	FALSE	SVEN_4011	12	4345392	4345838	-1	hypothetical protein	SVEN_4012	318	4346168	4346881	1	Haloacid dehalogenase hydrolase
2871550	0.0580991	4.62758e-05	0.00150091	0.00523805	-5.62281e-05	0.00220511	2.34464e-16	1	1	1	1	0.999997	TRUE	FALSE	FALSE	FALSE	FALSE	FALSE	SVEN_2630	930	2868848	2870620	-1	Chitinase	-	-	-	-	-	-
1346325	0.00201148	0.00647647	0.0109711	0.00895755	0.0210025	0.0286983	0.997906	1	1	1	0.069338	2.48315e-16	FALSE	FALSE	FALSE	FALSE	FALSE	TRUE	SVEN_1195	152	1345400	1346173	-1	Translation initiation factor 3	SVEN_1196	84	1346409	1346795	1	hypothetical protein
7098450	-0.00303127	0.000105351	0.00525034	0.00364069	0.0395315	-0.000303931	0.997906	1	1	1	2.898e-16	0.999997	FALSE	FALSE	FALSE	FALSE	TRUE	FALSE	SVEN_6498	1091	7094060	7097359	-1	subtilisin protease	-	-	-	-	-	-
6327750	0.0481484	0.00214772	0.00552233	0.0372076	0.00322616	0.00130233	4.35082e-10	1	1	3.55641e-16	1	0.999997	TRUE	FALSE	FALSE	TRUE	FALSE	FALSE	SVEN_5813	395	6326540	6327355	-1	N-acetylmuramoyl-L-alanine amidase	SVEN_5814	231	6327981	6329426	1	Sugar ABC transporter sugar-binding protein
2086650	0.0578106	0.00310548	0.00770145	0.0285805	0.0100672	0.0105829	3.69769e-16	1	1	4.94253e-08	1	0.999997	TRUE	FALSE	FALSE	TRUE	FALSE	FALSE	-	-	-	-	-	-	SVEN_1875	-12	2086638	2086823	1	hypothetical protein
6829025	-0.00112037	-0.000348408	0.00889611	0.00266284	0.0394071	-0.00126074	0.997906	1	1	1	3.86391e-16	0.999997	FALSE	FALSE	FALSE	FALSE	TRUE	FALSE	-	-	-	-	-	-	SVEN_6265	6139	6835164	6835991	1	ABC transporter transmembrane protein
6323800	0.0576786	0.0023168	0.000753757	0.0275951	0.000806646	0.00534756	4.55152e-16	1	1	3.10362e-07	1	0.999997	TRUE	FALSE	FALSE	TRUE	FALSE	FALSE	SVEN_5811	278	6323076	6323522	-1	hypothetical protein	-	-	-	-	-	-
7432400	0.0212596	-0.000434424	0.00134227	0.0370902	0.00102301	0.00193251	0.997906	1	1	4.74082e-16	1	0.999997	FALSE	FALSE	FALSE	TRUE	FALSE	FALSE	SVEN_6784	421	7431371	7431979	-1	transcription regulator	SVEN_6786	1384	7433784	7434149	1	Transcriptional regulator, XRE family
3008900	0.0576067	0.00609223	0.00745332	0.0229455	0.00519083	0.0170542	5.09568e-16	1	1	0.000782071	1	0.00237773	TRUE	FALSE	FALSE	FALSE	FALSE	FALSE	SVEN_2752	218	3007951	3008682	-1	Ribosomal subunit interface protein	-	-	-	-	-	-
7895375	-0.00277382	0.000516641	0.0117964	0.00496466	0.0392337	0.000410774	0.997906	1	1	1	5.76113e-16	0.999997	FALSE	FALSE	FALSE	FALSE	TRUE	FALSE	SVEN_7185	125	7893979	7895250	-1	hypothetical protein	-	-	-	-	-	-
7506800	0.00394622	0.00243364	0.000336986	0.0369673	0.00274748	0.00328169	0.997906	1	1	6.39757e-16	1	0.999997	FALSE	FALSE	FALSE	TRUE	FALSE	FALSE	-	-	-	-	-	-	SVEN_6860	-96	7506704	7508032	1	UDP-glucose:sterol glucosyltransferase
2412525	4.56504e-05	-0.00156653	0.00777591	0.001685	0.0391594	0.000478652	0.997906	1	1	1	6.83293e-16	0.999997	FALSE	FALSE	FALSE	FALSE	TRUE	FALSE	-	-	-	-	-	-	SVEN_2238	182	2412707	2414188	1	integral membrane transport protein
3249700	0.0109334	0.0019998	0.00430092	0.0368628	0.00402497	-0.000353388	0.997906	1	1	8.25032e-16	1	0.999997	FALSE	FALSE	FALSE	TRUE	FALSE	FALSE	SVEN_2969	43	3248782	3249657	-1	Dimethyladenosine transferase	-	-	-	-	-	-
509075	0.00711882	-0.000466857	0.00866655	0.00594682	0.0390202	-0.00104576	0.997906	1	1	1	9.39916e-16	0.999997	FALSE	FALSE	FALSE	FALSE	TRUE	FALSE	SVEN_0466	665	507670	508410	-1	ABC transporter, ATP binding protein	-	-	-	-	-	-
1661425	0.0132246	0.00358546	0.00696286	0.0173939	0.00723722	0.0282438	0.997906	1	1	1	1	1.0512e-15	FALSE	FALSE	FALSE	FALSE	FALSE	TRUE	SVEN_1486	82	1659745	1661343	-1	putative ABC transporter ATP-binding protein	SVEN_1487	187	1661612	1662502	1	YpfJ protein, zinc metalloprotease superfamily
4168375	0.0121614	0.00639055	0.00682449	0.00498074	0.00792588	0.0282224	0.997906	1	1	1	1	1.12469e-15	FALSE	FALSE	FALSE	FALSE	FALSE	TRUE	SVEN_3843	23	4168098	4168352	-1	hypothetical protein	-	-	-	-	-	-
6058825	0.00984262	0.00337834	0.00340227	-0.00453799	0.000328095	0.0279835	0.997906	1	1	1	1	2.3782e-15	FALSE	FALSE	FALSE	FALSE	FALSE	TRUE	SVEN_5571	229	6057682	6058596	-1	hypothetical protein	SVEN_5572	293	6059118	6060617	1	Methylmalonate-semialdehyde dehydrogenase
160375	0.0190749	0.00236024	0.000550182	0.0363966	-0.000927993	0.00380718	0.997906	1	1	2.54211e-15	1	0.999997	FALSE	FALSE	FALSE	TRUE	FALSE	FALSE	-	-	-	-	-	-	SVEN_0154	22	160397	161764	1	NADPH-dependent mycothiol reductase Mtr
5483900	-6.84977e-06	0.00332742	0.0107354	0.0024381	0.0384869	-0.000350546	0.997906	1	1	1	3.15636e-15	0.999997	FALSE	FALSE	FALSE	FALSE	TRUE	FALSE	SVEN_5093	535	5482370	5483365	-1	Probable A-factor biosynthesis enzyme	-	-	-	-	-	-
650100	-0.00571342	0.00334242	0.0114198	0.000255967	0.0384177	0.00156782	0.997906	1	1	1	3.68874e-15	0.999997	FALSE	FALSE	FALSE	FALSE	TRUE	FALSE	-	-	-	-	-	-	SVEN_0564	145	650245	651276	1	hypothetical protein
1571225	0.0562194	0.00180883	0.00377385	0.0113287	0.00430051	0.0105613	4.38497e-15	1	1	1	1	0.999997	TRUE	FALSE	FALSE	FALSE	FALSE	FALSE	SVEN_1406	66	1570026	1571159	-1	Chromosome (plasmid) partitioning protein ParA or Sporulation initiation inhibitor protein Soj	-	-	-	-	-	-
4539450	-0.00413953	0.00205764	0.0101289	0.00518232	0.0381918	0.000689619	0.997906	1	1	1	6.12586e-15	0.999997	FALSE	FALSE	FALSE	FALSE	TRUE	FALSE	-	-	-	-	-	-	SVEN_4195	1418	4540868	4542001	1	Butyryl-CoA dehydrogenase
387300	-0.00255445	0.00122476	0.0150134	-0.00676617	0.0380775	-0.00156457	0.997906	1	0.0231129	1	7.90981e-15	0.999997	FALSE	FALSE	FALSE	FALSE	TRUE	FALSE	-	-	-	-	-	-	SVEN_0360	87	387387	387977	1	secreted extracellular small neutral protease
741075	0.0557425	0.00309609	0.00553198	0.0231677	-0.000572386	0.0117259	9.08127e-15	1	1	0.000555047	1	0.999997	TRUE	FALSE	FALSE	FALSE	FALSE	FALSE	SVEN_0638	-74	740754	741149	-1	hypothetical protein	SVEN_0639	166	741241	742767	1	NAD(P) transhydrogenase alpha subunit
571750	-0.00180968	0.00129504	0.0142584	0.00288822	0.0379998	0.00219543	0.997906	1	0.0941025	1	9.40655e-15	0.999997	FALSE	FALSE	FALSE	FALSE	TRUE	FALSE	SVEN_0512	-84	567290	571834	-1	iron aquisition yersiniabactin synthesis enzyme	-	-	-	-	-	-
7110625	0.0557135	0.000176639	-0.000536779	0.0250614	-0.001981	0.0022921	9.49091e-15	1	1	2.62828e-05	1	0.999997	TRUE	FALSE	FALSE	TRUE	FALSE	FALSE	SVEN_6505	815	7108596	7109810	-1	sugar hydrolase	-	-	-	-	-	-
8161400	0.0556192	0.00195361	0.00346726	0.00734993	0.00211303	-0.000396979	1.09506e-14	1	1	1	1	0.999997	TRUE	FALSE	FALSE	FALSE	FALSE	FALSE	-	-	-	-	-	-	SVEN_7400	42	8161442	8161759	1	hypothetical protein
2810675	0.0114369	0.0070821	0.0168571	0.0117175	0.0269988	0.0274442	0.997906	1	0.000563796	1	1.30632e-05	1.26072e-14	FALSE	FALSE	FALSE	FALSE	TRUE	TRUE	-	-	-	-	-	-	SVEN_t20	-22	2810653	2810725	1	tRNA-His
2021275	0.0555158	-0.00144094	-0.00363558	0.0051476	0.00163391	0.00196403	1.28093e-14	1	1	1	1	0.999997	TRUE	FALSE	FALSE	FALSE	FALSE	FALSE	SVEN_1814	436	2020660	2020839	-1	hypothetical protein	-	-	-	-	-	-
2157400	0.0553634	0.000962652	0.00265997	0.0241091	0.001958	0.0120614	1.61291e-14	1	1	0.000125377	1	0.999997	TRUE	FALSE	FALSE	FALSE	FALSE	FALSE	SVEN_1940	103	2155591	2157297	-1	putative integral membrane protein	SVEN_1941	115	2157515	2158378	1	3-methyl-2-oxobutanoatehydroxymethyltransferase
1601000	0.038303	0.000580353	-0.00357765	0.0356045	-0.00124143	0.00108092	5.20817e-05	1	1	1.66565e-14	1	0.999997	TRUE	FALSE	FALSE	TRUE	FALSE	FALSE	SVEN_r6	607	1599982	1600393	-1	16S ribosomal RNA	SVEN_1429	641	1601641	1602423	1	putative sporulation-control protein
3490800	-2.18198e-05	0.0061997	0.0259084	-0.00127323	0.00761161	0.0145348	0.997906	1	1.83374e-14	1	1	0.222782	FALSE	FALSE	TRUE	FALSE	FALSE	FALSE	SVEN_3194	22	3490125	3490778	-1	putative phosphatase YieH	-	-	-	-	-	-
1043125	0.0179449	0.00513204	0.0145918	0.0130829	0.00827523	0.0272867	0.997906	1	0.0510525	1	1	2.04007e-14	FALSE	FALSE	FALSE	FALSE	FALSE	TRUE	SVEN_0915	106	1041601	1043019	-1	Na+ or H+ antiporter	SVEN_0916	207	1043332	1044543	1	major facilitator family transporter, putative
1404850	0.0228334	0.000524708	0.000403539	0.035206	-0.00244718	0.00392562	0.997906	1	1	4.22337e-14	1	0.999997	FALSE	FALSE	FALSE	TRUE	FALSE	FALSE	SVEN_1249	251	1403901	1404599	-1	putative hydrolase	SVEN_1251	3605	1408455	1409264	1	Glycerol operon regulatory protein
4560950	-0.00510119	0.00262985	0.0159822	0.00400426	0.0372292	0.00213125	0.997906	1	0.00345465	1	5.14894e-14	0.999997	FALSE	FALSE	FALSE	FALSE	TRUE	FALSE	SVEN_4215	125	4560019	4560825	-1	hypothetical protein	-	-	-	-	-	-
5666650	0.0543669	0.00435506	0.00323611	0.0124067	-0.00231299	0.00317851	7.16817e-14	1	1	1	1	0.999997	TRUE	FALSE	FALSE	FALSE	FALSE	FALSE	SVEN_5238	262	5662480	5666388	-1	putative sensor histidine kinase	SVEN_5239	233	5666883	5667164	1	hypothetical protein
5603425	0.0543117	0.0026033	0.000340211	0.017206	-0.00445089	0.00327138	7.7795e-14	1	1	1	1	0.999997	TRUE	FALSE	FALSE	FALSE	FALSE	FALSE	-	-	-	-	-	-	SVEN_5187	509	5603934	5606774	1	Sensory box or GGDEF family protein
3674950	0.054278	0.00382408	0.00630097	0.0277904	0.00359748	0.00410383	8.17757e-14	1	1	2.16732e-07	1	0.999997	TRUE	FALSE	FALSE	TRUE	FALSE	FALSE	-	-	-	-	-	-	SVEN_3356	157	3675107	3675700	1	hypothetical protein
6405700	0.00214024	0.00291756	0.0109405	0.00270328	0.0369803	0.000207047	0.997906	1	1	1	8.85229e-14	0.999997	FALSE	FALSE	FALSE	FALSE	TRUE	FALSE	SVEN_5878	128	6404739	6405572	-1	putative DNA-binding protein	SVEN_5879	21	6405721	6406161	1	putative regulatory protein
60425	0.00125493	0.000181272	0.00781827	-0.000381283	0.0368956	-3.22969e-05	0.997906	1	1	1	1.06348e-13	0.999997	FALSE	FALSE	FALSE	FALSE	TRUE	FALSE	SVEN_0064	259	59156	60166	-1	putative secreted protein	SVEN_0065	26	60451	61650	1	Extracellular alkaline serine protease 2
6422050	-0.00147743	0.000792543	0.0102972	-0.00111314	0.0368199	0.00382191	0.997906	1	1	1	1.2526e-13	0.999997	FALSE	FALSE	FALSE	FALSE	TRUE	FALSE	SVEN_5895	1395	6420422	6420655	-1	hypothetical protein	SVEN_5897	1044	6423094	6424326	1	hypothetical protein
5414025	-0.000484199	-0.00181752	0.00593248	0.00131232	0.036809	0.00246305	0.997906	1	1	1	1.28247e-13	0.999997	FALSE	FALSE	FALSE	FALSE	TRUE	FALSE	SVEN_5028	236	5412029	5413789	-1	Chitinase	-	-	-	-	-	-
6287925	-0.000943114	-0.00145112	0.0109024	-0.00171223	0.0367414	-0.000257343	0.997906	1	1	1	1.48411e-13	0.999997	FALSE	FALSE	FALSE	FALSE	TRUE	FALSE	-	-	-	-	-	-	SVEN_5789	1312	6289237	6289680	1	hypothetical protein
5215275	0.00750651	0.0017388	0.00541256	-0.0013137	0.00449792	0.0266086	0.997906	1	1	1	1	1.56984e-13	FALSE	FALSE	FALSE	FALSE	FALSE	TRUE	-	-	-	-	-	-	SVEN_4841	-82	5215193	5215546	1	hypothetical protein
2845350	0.0130147	0.00847869	0.0154449	0.0215665	0.0246836	0.0265633	0.997906	1	0.0100497	0.00612391	0.000455879	1.79571e-13	FALSE	FALSE	FALSE	FALSE	FALSE	TRUE	-	-	-	-	-	-	SVEN_t22	-51	2845299	2845372	1	tRNA-Lys
3961300	0.00657114	0.00819317	0.01532	0.0017383	0.0243814	0.0265572	0.997906	1	0.0128203	1	0.000708777	1.82843e-13	FALSE	FALSE	FALSE	FALSE	FALSE	TRUE	SVEN_t35	-38	3961265	3961338	-1	tRNA-Ile	-	-	-	-	-	-
6969900	0.00141564	0.00139515	0.00642403	-7.10445e-05	-0.00577136	0.0265409	0.997906	1	1	1	1	1.91931e-13	FALSE	FALSE	FALSE	FALSE	FALSE	TRUE	SVEN_6383	144	6969325	6969756	-1	putative regulatory protein	SVEN_6384	119	6970019	6970894	1	putative DNA-binding protein
6974650	-0.0022209	0.00204866	0.00987668	0.00577018	0.036466	0.000939835	0.997906	1	1	1	2.68137e-13	0.999997	FALSE	FALSE	FALSE	FALSE	TRUE	FALSE	SVEN_6387	651	6972113	6973999	-1	hypothetical protein	-	-	-	-	-	-
7221750	-0.00288283	0.000669228	0.0142051	0.00238675	0.0364293	0.00215679	0.997906	1	0.103641	1	2.90026e-13	0.999997	FALSE	FALSE	FALSE	FALSE	TRUE	FALSE	-	-	-	-	-	-	SVEN_6606	2048	7223798	7224856	1	rhamnogalacturonan acetylesterase
5431850	0.0460219	0.00036276	0.00416858	0.0343028	-0.000975538	-0.00221271	6.75814e-09	1	1	3.35054e-13	1	0.999997	TRUE	FALSE	FALSE	TRUE	FALSE	FALSE	SVEN_5046	930	5429952	5430920	-1	putative ABC transporter ATP-binding protein	-	-	-	-	-	-
6954275	0.00414747	-0.00374513	0.00131214	0.00451541	0.036304	-0.001337	0.997906	1	1	1	3.78995e-13	0.999997	FALSE	FALSE	FALSE	FALSE	TRUE	FALSE	-	-	-	-	-	-	SVEN_6371	1058	6955333	6959025	1	Cytochrome c551 or c552
7304875	0.00240516	0.000519172	0.00886894	-0.000956576	0.0361942	-0.00106291	0.997906	1	1	1	4.78653e-13	0.999997	FALSE	FALSE	FALSE	FALSE	TRUE	FALSE	SVEN_6679	28	7303621	7304847	-1	putative cytochrome P450 hydroxylase	SVEN_6680	229	7305104	7306276	1	cytochrome P450 monooxygenase
108600	0.00337281	0.00243456	0.00661034	0.0055988	0.0361409	0.000549806	0.997906	1	1	1	5.3603e-13	0.999997	FALSE	FALSE	FALSE	FALSE	TRUE	FALSE	SVEN_0106	840	104989	107760	-1	putative sensor histidine kinase	SVEN_0108	1172	109772	110110	1	thioredoxin
7066750	0.00722202	0.00265073	0.0084813	0.00571577	0.0100399	0.0261556	0.997906	1	1	1	1	5.96712e-13	FALSE	FALSE	FALSE	FALSE	FALSE	TRUE	-	-	-	-	-	-	SVEN_t67	-53	7066697	7066770	1	tRNA-Pro
7403875	-0.00245331	-0.000120118	0.00820469	0.00610576	0.0360852	0.0014142	0.997906	1	1	1	6.03274e-13	0.999997	FALSE	FALSE	FALSE	FALSE	TRUE	FALSE	-	-	-	-	-	-	SVEN_6763	468	7404343	7405344	1	ABC-type nitrate or sulfonate or bicarbonate transport system, permease component
2425575	-0.00713866	0.00984187	0.0137948	-0.0149389	0.0166018	0.0261463	0.997906	0.205455	0.215538	1	1	6.13138e-13	FALSE	FALSE	FALSE	FALSE	FALSE	TRUE	SVEN_t14	38	2425465	2425537	-1	tRNA-Asn	SVEN_2250	133	2425708	2426019	1	Small hypothetical protein Hyp1
4068175	0.0527841	0.00361827	0.00965185	0.00582588	-0.00272722	0.0082445	7.2571e-13	1	1	1	1	0.999997	TRUE	FALSE	FALSE	FALSE	FALSE	FALSE	SVEN_3744	224	4066560	4067951	-1	Serine phosphatase RsbU, regulator of sigma subunit	SVEN_3745	402	4068577	4069257	1	hypothetical protein
3154150	0.0527351	0.00139118	0.00511796	0.0244554	0.0157396	0.00853464	7.78811e-13	1	1	7.1504e-05	1	0.999997	TRUE	FALSE	FALSE	TRUE	FALSE	FALSE	SVEN_2895	30	3152741	3154120	-1	NADH dehydrogenase	-	-	-	-	-	-
3671325	0.0526691	0.000396019	-0.00139323	0.0123983	-0.00153721	-0.0017339	8.56332e-13	1	1	1	1	0.999997	TRUE	FALSE	FALSE	FALSE	FALSE	FALSE	SVEN_3351	27	3670834	3671298	-1	Transamidase GatB domain protein	SVEN_3352	48	3671373	3672311	1	putative secreted protein
1104150	0.00861996	0.0105598	0.00687087	0.00923447	0.00351499	0.0259896	0.997906	0.0325854	1	1	1	9.67682e-13	FALSE	FALSE	FALSE	FALSE	FALSE	TRUE	SVEN_r3	223	1103488	1103927	-1	16S ribosomal RNA	SVEN_0974	441	1104591	1105040	1	PTS system, N-acetylglucosamine-specific IIA component
1938425	0.0485722	0.00151491	0.00469985	0.0337279	0.00490908	0.00898904	2.4829e-10	1	1	1.2183e-12	1	0.999997	TRUE	FALSE	FALSE	TRUE	FALSE	FALSE	SVEN_1737	183	1937028	1938242	-1	Cell division protein FtsZ	-	-	-	-	-	-
7506825	0.00265777	0.00157635	-0.000885945	0.0336571	0.00470121	0.00408215	0.997906	1	1	1.42621e-12	1	0.999997	FALSE	FALSE	FALSE	TRUE	FALSE	FALSE	-	-	-	-	-	-	SVEN_6861	1289	7508114	7508605	1	hypothetical protein, SCM10.04c
6444900	-0.00436292	0.00369421	0.0122523	0.00416191	0.0356578	0.00302699	0.997906	1	1	1	1.48395e-12	0.999997	FALSE	FALSE	FALSE	FALSE	TRUE	FALSE	SVEN_5917	29	6444164	6444871	-1	Phosphoadenylyl-sulfate reductase; thioredoxin	-	-	-	-	-	-
7275450	-0.00179898	-0.000182452	0.0110964	0.00164418	0.0356354	-0.00160092	0.997906	1	1	1	1.5552e-12	0.999997	FALSE	FALSE	FALSE	FALSE	TRUE	FALSE	SVEN_6649	894	7273918	7274556	-1	Predicted L-lactate dehydrogenase, hypothetical protein subunit YkgG	-	-	-	-	-	-
3425025	0.0520358	0.00371608	0.00323392	0.0222013	0.00631864	0.013091	2.11825e-12	1	1	0.00241033	1	0.999997	TRUE	FALSE	FALSE	FALSE	FALSE	FALSE	SVEN_3125	6	3424564	3425019	-1	AsnC-family transcriptional regulator in menaquinone synthesis	SVEN_3126	154	3425179	3425304	1	hypothetical protein
905700	0.00208395	-0.000452387	0.00199008	-0.00184979	0.011452	0.0256708	0.997906	1	1	1	1	2.42976e-12	FALSE	FALSE	FALSE	FALSE	FALSE	TRUE	SVEN_0784	167	904670	905533	-1	protein YceG	-	-	-	-	-	-
1812000	0.0092652	0.00590195	0.00639692	0.0171172	0.0114899	0.0256372	0.997906	1	1	1	1	2.67544e-12	FALSE	FALSE	FALSE	FALSE	FALSE	TRUE	SVEN_1623	132	1810357	1811868	-1	SSU ribosomal protein S1p	SVEN_1624	216	1812216	1813055	1	SAM-dependent methyltransferases
7618175	-0.00870212	0.00677734	0.00860427	-0.00467169	0.0353159	-0.00112758	0.997906	1	1	1	3.02654e-12	0.999997	FALSE	FALSE	FALSE	FALSE	TRUE	FALSE	-	-	-	-	-	-	SVEN_6964	2129	7620304	7621545	1	Nitrate reductase
6914975	-0.00917569	0.00262747	0.00960441	-0.000964691	0.0352917	-0.0032559	0.997906	1	1	1	3.18237e-12	0.999997	FALSE	FALSE	FALSE	FALSE	TRUE	FALSE	SVEN_6332	543	6914100	6914432	-1	hypothetical protein	SVEN_6334	1807	6916782	6917009	1	hypothetical protein
4090925	0.00615503	0.00400378	0.0115234	0.00270739	0.0130268	0.0255657	0.997906	1	1	1	1	3.28299e-12	FALSE	FALSE	FALSE	FALSE	FALSE	TRUE	-	-	-	-	-	-	SVEN_t38	-37	4090888	4090960	1	tRNA-Arg
6948000	-0.00465205	0.00210808	0.0126145	0.00173901	0.0352329	0.00268642	0.997906	1	1	1	3.59452e-12	0.999997	FALSE	FALSE	FALSE	FALSE	TRUE	FALSE	-	-	-	-	-	-	SVEN_6366	1163	6949163	6950698	1	ABC-type sugar transport system, ATP-binding protein
4990700	0.051624	0.00361328	0.00440359	0.0221897	-0.000390684	-0.00143348	3.79496e-12	1	1	0.00245243	1	0.999997	TRUE	FALSE	FALSE	FALSE	FALSE	FALSE	SVEN_4634	-13	4989373	4990713	-1	hypothetical protein	SVEN_4635	169	4990869	4992512	1	putative secreted protein
3147425	0.0062144	0.00456434	0.00325403	0.00944308	0.0046831	0.0254459	0.997906	1	1	1	1	4.62057e-12	FALSE	FALSE	FALSE	FALSE	FALSE	TRUE	SVEN_t26	-9	3147350	3147434	-1	tRNA-Leu	-	-	-	-	-	-
5215300	0.00699145	0.00118566	0.00481076	-0.000997073	0.00447791	0.0254285	0.997906	1	1	1	1	4.85532e-12	FALSE	FALSE	FALSE	FALSE	FALSE	TRUE	-	-	-	-	-	-	SVEN_4842	419	5215719	5216087	1	WhiB-family transcriptional regulator
6850700	-0.00608939	0.000136213	0.00858265	-0.00265964	0.0350865	0.000118909	0.997906	1	1	1	4.86315e-12	0.999997	FALSE	FALSE	FALSE	FALSE	TRUE	FALSE	SVEN_6276	1092	6848850	6849608	-1	hypothetical protein	-	-	-	-	-	-
6918000	-0.0073981	0.00410427	0.00498861	-0.000469953	0.0350516	0.0182444	0.997906	1	1	1	5.22575e-12	0.00021972	FALSE	FALSE	FALSE	FALSE	TRUE	FALSE	SVEN_6335	99	6917056	6917901	-1	Methyltransferase	-	-	-	-	-	-
235000	0.00201047	0.000395554	0.00367995	0.00063093	0.0350332	0.00175089	0.997906	1	1	1	5.42723e-12	0.999997	FALSE	FALSE	FALSE	FALSE	TRUE	FALSE	SVEN_0220	-12	233369	235012	-1	Cholesterol oxidase	-	-	-	-	-	-
6871075	-0.0048116	-0.00352613	0.00708918	0.000600399	0.0349561	-0.000709296	0.997906	1	1	1	6.36036e-12	0.999997	FALSE	FALSE	FALSE	FALSE	TRUE	FALSE	-	-	-	-	-	-	SVEN_6298	964	6872039	6873304	1	lipoprotein
3316950	0.0152329	0.00473989	0.00462732	0.022695	0.00982222	0.0253326	0.997906	1	1	0.00114674	1	6.37334e-12	FALSE	FALSE	FALSE	FALSE	FALSE	TRUE	-	-	-	-	-	-	SVEN_3031	152	3317102	3318373	1	hypothetical protein
3490975	0.00923122	0.00482888	0.0159989	0.00265541	0.0123802	0.0252479	0.997906	1	0.00333986	1	1	8.09874e-12	FALSE	FALSE	FALSE	FALSE	FALSE	TRUE	SVEN_r10	7	3490849	3490968	-1	5S ribosomal RNA	-	-	-	-	-	-
5908925	-0.00108291	0.000719678	0.00552447	0.00219931	0.0347753	-0.0016562	0.997906	1	1	1	9.20999e-12	0.999997	FALSE	FALSE	FALSE	FALSE	TRUE	FALSE	-	-	-	-	-	-	SVEN_5450	299	5909224	5910519	1	hypothetical protein
310100	0.00841762	0.00177726	0.0065071	0.00280068	0.0347552	0.00153291	0.997906	1	1	1	9.59763e-12	0.999997	FALSE	FALSE	FALSE	FALSE	TRUE	FALSE	SVEN_0294	122	308473	309978	-1	Long-chain-fatty-acid--CoA ligase	SVEN_0295	35	310135	312534	1	peptidase S45, penicillin amidase
3147450	0.00792571	0.00541224	0.0027282	0.00954359	0.00568368	0.0251772	0.997906	1	1	1	1	9.88802e-12	FALSE	FALSE	FALSE	FALSE	FALSE	TRUE	SVEN_t26	16	3147350	3147434	-1	tRNA-Leu	SVEN_2892	362	3147812	3148582	1	putative ABC transporter ATP-binding protein
4413250	-0.00195507	-0.000124592	0.00757299	0.00317033	0.0347134	-0.00288005	0.997906	1	1	1	1.04514e-11	0.999997	FALSE	FALSE	FALSE	FALSE	TRUE	FALSE	-	-	-	-	-	-	SVEN_4072	-42	4413208	4414377	1	O-acetylhomoserine sulfhydrylase or O-succinylhomoserine sulfhydrylase
2837025	0.00876032	0.00236561	0.0146441	0.00634407	0.018046	0.0251458	0.997906	1	0.0463242	1	1	1.0801e-11	FALSE	FALSE	FALSE	FALSE	FALSE	TRUE	-	-	-	-	-	-	SVEN_t21	-40	2836985	2837058	1	tRNA-Lys
5339400	-0.00329281	0.00298239	0.0125594	-0.000479746	0.0346669	-8.95274e-05	0.997906	1	1	1	1.14908e-11	0.999997	FALSE	FALSE	FALSE	FALSE	TRUE	FALSE	-	-	-	-	-	-	SVEN_4965	135	5339535	5342558	1	hypothetical protein
320650	-0.00150247	0.000637204	0.0115512	-0.000871022	0.0346655	0.000647508	0.997906	1	1	1	1.1523e-11	0.999997	FALSE	FALSE	FALSE	FALSE	TRUE	FALSE	SVEN_0303	175	318967	320475	-1	hypothetical protein	-	-	-	-	-	-
3434350	0.0403852	-0.00141476	0.0122279	0.0325261	0.0229128	0.00205347	5.44009e-06	1	1	1.68992e-11	0.00562332	0.999997	TRUE	FALSE	FALSE	TRUE	FALSE	FALSE	-	-	-	-	-	-	SVEN_3137	83	3434433	3436493	1	hypothetical protein
7238075	-0.0023369	0.00191743	0.00587385	-0.00316537	0.034464	-0.00245399	0.997906	1	1	1	1.73524e-11	0.999997	FALSE	FALSE	FALSE	FALSE	TRUE	FALSE	SVEN_6620	1413	7235322	7236662	-1	putative secreted sugar-binding protein	-	-	-	-	-	-
7157175	0.0503586	0.00325004	0.000789741	0.0221002	0.00415157	0.00963351	2.21367e-11	1	1	0.00280123	1	0.999997	TRUE	FALSE	FALSE	FALSE	FALSE	FALSE	SVEN_6546	101	7156523	7157074	-1	hypothetical protein	SVEN_t68	94	7157269	7157342	1	tRNA-Pro
5670950	0.0344065	0.00687114	0.00767599	0.0199307	0.010379	0.0248776	0.00262616	1	1	0.0601608	1	2.2874e-11	FALSE	FALSE	FALSE	FALSE	FALSE	TRUE	-	-	-	-	-	-	SVEN_t61	-52	5670898	5670973	1	tRNA-Glu
7703900	-0.00182686	0.0032902	0.0096463	0.00208265	0.034312	0.00343832	0.997906	1	1	1	2.35948e-11	0.999997	FALSE	FALSE	FALSE	FALSE	TRUE	FALSE	SVEN_7036	-56	7703390	7703956	-1	putative esterase	-	-	-	-	-	-
5180925	0.0501178	0.00063501	-0.00232983	0.0056717	0.000727311	0.00641853	3.08167e-11	1	1	1	1	0.999997	TRUE	FALSE	FALSE	FALSE	FALSE	FALSE	SVEN_4817	204	5180401	5180721	-1	hypothetical protein	SVEN_4818	-66	5180859	5181725	1	putative hydrolase
6447000	0.0057206	-0.00106082	0.00912053	0.000279444	0.000955953	0.0247603	0.997906	1	1	1	1	3.16892e-11	FALSE	FALSE	FALSE	FALSE	FALSE	TRUE	SVEN_5919	259	6445044	6446741	-1	Ferredoxin--sulfite reductase, actinobacterial type	-	-	-	-	-	-
723600	-0.00445306	-0.00112681	0.00855696	-0.000581038	0.0341272	8.38735e-05	0.997906	1	1	1	3.42161e-11	0.999997	FALSE	FALSE	FALSE	FALSE	TRUE	FALSE	-	-	-	-	-	-	SVEN_0625	496	724096	725400	1	putative secreted sugar binding protein
1386825	0.0499988	-0.000987299	-0.00134672	0.00412642	-0.000439242	0.00767188	3.62685e-11	1	1	1	1	0.999997	TRUE	FALSE	FALSE	FALSE	FALSE	FALSE	SVEN_1233	178	1385286	1386647	-1	Pup ligase PafA, possible component of postulated heterodimer PafA-PafA	SVEN_1235	1320	1388145	1389164	1	putative LacI-family transcriptional regulator
7157300	0.0167749	0.00437259	0.0118656	0.0197896	0.0128678	0.0246525	0.997906	1	1	0.0726917	1	4.26966e-11	FALSE	FALSE	FALSE	FALSE	FALSE	TRUE	-	-	-	-	-	-	SVEN_t68	-31	7157269	7157342	1	tRNA-Pro
4473075	0.0498632	-0.00321041	0.00699966	0.0268499	0.00290691	-0.00253768	4.36461e-11	1	1	1.19512e-06	1	0.999997	TRUE	FALSE	FALSE	TRUE	FALSE	FALSE	SVEN_4130	115	4470468	4472960	-1	probable DNA-binding protein	SVEN_4131	-9	4473066	4474163	1	hypothetical protein
2530100	0.0164763	0.00792919	0.00710195	0.0224789	0.00697532	0.0246397	0.997906	1	1	0.00159042	1	4.4225e-11	FALSE	FALSE	FALSE	FALSE	FALSE	TRUE	SVEN_2341	108	2528127	2529992	-1	Translation elongation factor LepA	SVEN_2342	-3	2530097	2530441	1	SSU ribosomal protein S20p
2425425	-0.00512406	0.00472432	0.0220839	-0.00834311	0.015915	0.0246175	0.997906	1	1.65148e-09	1	1	4.70149e-11	FALSE	FALSE	TRUE	FALSE	FALSE	TRUE	SVEN_t13	-34	2425384	2425459	-1	tRNA-Asn	-	-	-	-	-	-
3406225	0.0282104	-0.000941038	0.00134812	0.0319736	-0.000104524	0.00954859	0.589732	1	1	5.48788e-11	1	0.999997	FALSE	FALSE	FALSE	TRUE	FALSE	FALSE	SVEN_3105	27	3406082	3406198	-1	hypothetical protein	SVEN_3106	57	3406282	3406929	1	TetR-family transcriptional regulator
4694075	0.00123365	0.0053081	0.00649439	0.00389246	0.0116674	0.0244943	0.997906	1	1	1	1	6.59675e-11	FALSE	FALSE	FALSE	FALSE	FALSE	TRUE	-	-	-	-	-	-	SVEN_4338	47	4694122	4694409	1	Preprotein translocase subunit SecE
7984725	0.00851459	0.00105242	-0.000523563	0.0318589	0.0010058	0.00615643	0.997906	1	1	6.98934e-11	1	0.999997	FALSE	FALSE	FALSE	TRUE	FALSE	FALSE	SVEN_7257	1013	7982303	7983712	-1	SWF or SNF family helicase	SVEN_7259	2346	7987071	7988177	1	Fatty acid desaturase
2396200	0.0494988	-0.00214008	0.000828677	0.0112957	0.0036997	0.00160472	7.16153e-11	1	1	1	1	0.999997	TRUE	FALSE	FALSE	FALSE	FALSE	FALSE	SVEN_2227	83	2395221	2396117	-1	hypothetical protein	SVEN_2228	173	2396373	2397434	1	Rod shape-determining protein MreB
6702975	0.0221497	0.00577948	0.00204099	0.0317606	-0.00700439	0.00437163	0.997906	1	1	8.59513e-11	1	0.999997	FALSE	FALSE	FALSE	TRUE	FALSE	FALSE	-	-	-	-	-	-	SVEN_6147	22	6702997	6703440	1	hypothetical protein
3372925	0.0192434	0.00673037	0.0101866	0.0061208	0.00326802	0.024368	0.997906	1	1	1	1	9.31861e-11	FALSE	FALSE	FALSE	FALSE	FALSE	TRUE	-	-	-	-	-	-	SVEN_3079	89	3373014	3373214	1	hypothetical protein
2520425	0.0124715	-0.000660056	0.00588365	0.00223291	0.033456	0.000286747	0.997906	1	1	1	1.29878e-10	0.999997	FALSE	FALSE	FALSE	FALSE	TRUE	FALSE	-	-	-	-	-	-	SVEN_2338	42	2520467	2524585	1	hypothetical protein
8158475	0.00196209	0.00346939	0.000723331	-0.00340084	0.000320507	0.0242327	0.997906	1	1	1	1	1.34672e-10	FALSE	FALSE	FALSE	FALSE	FALSE	TRUE	SVEN_7396	96	8157189	8158379	-1	putative cytochrome P450 hydroxylase	-	-	-	-	-	-
458975	-0.00347511	-0.000637454	0.00777203	0.000533893	0.033389	-0.000595276	0.997906	1	1	1	1.48159e-10	0.999997	FALSE	FALSE	FALSE	FALSE	TRUE	FALSE	SVEN_0427	756	457977	458219	-1	hypothetical protein	-	-	-	-	-	-
2017450	0.0287979	-0.0024159	0.00148745	0.0314593	0.00294026	0.00474318	0.368441	1	1	1.61372e-10	1	0.999997	FALSE	FALSE	FALSE	TRUE	FALSE	FALSE	SVEN_1810	-24	2016218	2017474	-1	putative secreted protein	SVEN_1811	85	2017535	2017891	1	probable iron binding protein of the HesB_IscA_SufA family
446700	-0.00764679	0.00447355	0.00822514	-0.00642184	0.0332689	-0.00214557	0.997906	1	1	1	1.87494e-10	0.999997	FALSE	FALSE	FALSE	FALSE	TRUE	FALSE	-	-	-	-	-	-	SVEN_0419	1008	447708	448916	1	Sarcosine oxidase alpha subunit
696850	0.0487549	-0.00206912	-5.43368e-05	0.0203257	-0.00195976	0.00198347	1.94642e-10	1	1	0.035192	1	0.999997	TRUE	FALSE	FALSE	FALSE	FALSE	FALSE	SVEN_0603	1890	694784	694960	-1	hypothetical protein	SVEN_0605	624	697474	698103	1	hypothetical protein
4308075	-0.00902274	0.00408509	0.00591591	-0.000159637	0.0115717	0.0240553	0.997906	1	1	1	1	2.1755e-10	FALSE	FALSE	FALSE	FALSE	FALSE	TRUE	-	-	-	-	-	-	SVEN_3967	306	4308381	4309130	1	2-C-methyl-D-erythritol 4-phosphate cytidylyltransferase
877175	0.000374322	-0.000888666	0.00284818	0.00289659	0.0331717	0.00182924	0.997906	1	1	1	2.2674e-10	0.999997	FALSE	FALSE	FALSE	FALSE	TRUE	FALSE	-	-	-	-	-	-	SVEN_0761	314	877489	880695	1	hypothetical protein
5810200	-0.0055616	0.000602551	0.00596756	-0.00230923	0.0331036	-0.00134288	0.997906	1	1	1	2.58905e-10	0.999997	FALSE	FALSE	FALSE	FALSE	TRUE	FALSE	SVEN_5370	659	5808576	5809541	-1	putative peptide transport ATP-binding protein	-	-	-	-	-	-
5727750	0.0484446	0.000385708	0.00262644	0.0222544	0.00163266	-0.00147818	2.94127e-10	1	1	0.00222708	1	0.999997	TRUE	FALSE	FALSE	FALSE	FALSE	FALSE	-	-	-	-	-	-	SVEN_5300	248	5727998	5728774	1	RNA polymerase sigma factor for flagellar operon
6369475	0.048373	-0.000342479	0.00725658	0.00968082	0.0012117	0.00207477	3.23385e-10	1	1	1	1	0.999997	TRUE	FALSE	FALSE	FALSE	FALSE	FALSE	SVEN_5847	130	6368905	6369345	-1	hypothetical protein	-	-	-	-	-	-
5671000	0.0323597	0.004968	0.00691806	0.0228047	0.0105097	0.0239025	0.0175506	1	1	0.000970311	1	3.27965e-10	FALSE	FALSE	FALSE	FALSE	FALSE	TRUE	-	-	-	-	-	-	SVEN_t62	-7	5670993	5671064	1	tRNA-Gln
1096550	0.0481977	0.00183444	-0.00259607	0.0203259	-0.0017326	0.000254905	4.07678e-10	1	1	0.0351846	1	0.999997	TRUE	FALSE	FALSE	FALSE	FALSE	FALSE	SVEN_0967	713	1095094	1095837	-1	hypothetical protein	-	-	-	-	-	-
650025	-0.00711679	0.00299136	0.0167812	-0.0009956	0.0328672	0.00367962	0.997906	1	0.000662194	1	4.09715e-10	0.999997	FALSE	FALSE	FALSE	FALSE	TRUE	FALSE	SVEN_0562	144	645670	649881	-1	hypothetical protein	SVEN_0563	-94	649931	650194	1	hypothetical protein
5316350	0.00102543	0.00186198	0.00407995	-0.00176873	0.00125234	0.0237182	0.997906	1	1	1	1	5.36162e-10	FALSE	FALSE	FALSE	FALSE	FALSE	TRUE	SVEN_4941	60	5316096	5316290	-1	hypothetical protein	SVEN_4942	63	5316413	5316913	1	hypothetical protein
8209450	0.0479634	-0.00163893	-0.000479216	0.014031	-0.00228371	0.00213437	5.55002e-10	1	1	1	1	0.999997	TRUE	FALSE	FALSE	FALSE	FALSE	FALSE	-	-	-	-	-	-	SVEN_7438	760	8210210	8210470	1	hypothetical protein
3956050	0.0479204	0.00131179	0.0010136	0.011289	-0.00273404	0.00168467	5.87234e-10	1	1	1	1	0.999997	TRUE	FALSE	FALSE	FALSE	FALSE	FALSE	SVEN_3642	482	3955041	3955568	-1	Peptidyl-prolyl cis-trans isomerase	-	-	-	-	-	-
6485050	0.0478989	-0.000222808	0.00195311	0.0129954	0.00185873	0.00105824	6.03999e-10	1	1	1	1	0.999997	TRUE	FALSE	FALSE	FALSE	FALSE	FALSE	-	-	-	-	-	-	SVEN_5955	421	6485471	6486937	1	Xanthine or uracil or thiamine or ascorbate permease family protein
6372800	-0.00595619	0.00198911	0.0119331	0.00450426	0.0326262	-0.00128429	0.997906	1	1	1	6.51977e-10	0.999997	FALSE	FALSE	FALSE	FALSE	TRUE	FALSE	SVEN_5848	1866	6369381	6370934	-1	Phage tail sheath protein FI	-	-	-	-	-	-
4653525	0.00402898	-0.00296812	0.00709059	0.00281835	0.0325978	-0.000893115	0.997906	1	1	1	6.88437e-10	0.999997	FALSE	FALSE	FALSE	FALSE	TRUE	FALSE	-	-	-	-	-	-	SVEN_4299	137	4653662	4654450	1	hypothetical protein
4193000	0.00670631	0.00392732	0.0196635	0.00601543	0.0152477	0.0235577	0.997906	1	9.06465e-07	1	1	8.2019e-10	FALSE	FALSE	TRUE	FALSE	FALSE	TRUE	-	-	-	-	-	-	SVEN_3861	60	4193060	4193800	1	putative transcriptional regulator, MerR family
5456350	0.0100355	0.00225636	0.00951873	0.00681959	0.00460829	0.0235552	0.997906	1	1	1	1	8.25821e-10	FALSE	FALSE	FALSE	FALSE	FALSE	TRUE	SVEN_5070	195	5455520	5456155	-1	Transcriptional regulator, TetR family	SVEN_5071	104	5456454	5457431	1	Thioredoxin domain-containing protein
7592675	-0.00228952	-0.00118145	0.00632413	0.00432515	0.0324436	0.00183773	0.997906	1	1	1	9.24954e-10	0.999997	FALSE	FALSE	FALSE	FALSE	TRUE	FALSE	SVEN_6940	1496	7589914	7591179	-1	major facilitator superfamily permease	-	-	-	-	-	-
3980000	0.0472446	0.00218455	0.00575077	0.0107619	0.00256475	0.00265458	1.41668e-09	1	1	1	1	0.999997	TRUE	FALSE	FALSE	FALSE	FALSE	FALSE	-	-	-	-	-	-	SVEN_3664	80	3980080	3980697	1	hypothetical protein
901175	-0.00447692	0.00399395	0.0140208	0.000937071	0.0321945	0.00455368	0.997906	1	0.144353	1	1.48601e-09	0.999997	FALSE	FALSE	FALSE	FALSE	TRUE	FALSE	-	-	-	-	-	-	SVEN_0781	78	901253	902287	1	Alkanesulfonates-binding protein
1034225	0.0471977	-0.000690633	-0.000464578	0.00902636	-0.00164207	0.000164965	1.50531e-09	1	1	1	1	0.999997	TRUE	FALSE	FALSE	FALSE	FALSE	FALSE	SVEN_0904	476	1032172	1033749	-1	putative solute binding transport lipoprotein	-	-	-	-	-	-
965475	0.0470798	-0.00340132	-0.000488602	0.0155794	0.000130019	-0.000785759	1.75267e-09	1	1	1	1	0.999997	TRUE	FALSE	FALSE	FALSE	FALSE	FALSE	-	-	-	-	-	-	SVEN_0841	507	965982	966458	1	putative NLP or P60 family protein
6614175	-0.00068105	0.000672219	0.00475871	0.0033339	0.0320991	-0.00124412	0.997906	1	1	1	1.77996e-09	0.999997	FALSE	FALSE	FALSE	FALSE	TRUE	FALSE	SVEN_6072	1190	6612686	6612985	-1	hypothetical protein	SVEN_6074	377	6614552	6615751	1	hypothetical protein
437800	0.00795045	0.00135173	0.00768805	0.00743989	0.032005	0.00944415	0.997906	1	1	1	2.12603e-09	0.999997	FALSE	FALSE	FALSE	FALSE	TRUE	FALSE	SVEN_0411	169	437221	437631	-1	hypothetical protein	SVEN_0412	9	437809	439203	1	hypothetical protein
8222775	0.0430858	-0.00156972	2.54605e-05	0.0301951	-0.00107441	0.00318736	2.4491e-07	1	1	2.12835e-09	1	0.999997	TRUE	FALSE	FALSE	TRUE	FALSE	FALSE	-	-	-	-	-	-	SVEN_7452	284	8223059	8223661	1	hypothetical protein
4453575	-0.00195659	0.000271588	0.00660706	0.00435413	0.0319898	-0.00815099	0.997906	1	1	1	2.188e-09	0.999997	FALSE	FALSE	FALSE	FALSE	TRUE	FALSE	SVEN_4112	141	4452382	4453434	-1	putative transcriptional regulatory protein	-	-	-	-	-	-
819200	0.000657265	0.00145677	0.00775452	0.000545405	0.0319779	0.000738144	0.997906	1	1	1	2.23756e-09	0.999997	FALSE	FALSE	FALSE	FALSE	TRUE	FALSE	SVEN_0703	137	818491	819063	-1	Dihydrofolate reductase	-	-	-	-	-	-
3973825	0.00198074	0.00427246	0.00485293	0.00168995	0.00483475	0.0231742	0.997906	1	1	1	1	2.23991e-09	FALSE	FALSE	FALSE	FALSE	FALSE	TRUE	SVEN_3656	270	3971780	3973555	-1	Chromosomal replication initiator protein DnaA	-	-	-	-	-	-
3707850	0.00105564	-0.00255702	0.0082722	-0.000726803	0.0319648	-0.000370299	0.997906	1	1	1	2.2932e-09	0.999997	FALSE	FALSE	FALSE	FALSE	TRUE	FALSE	SVEN_3392	18	3706924	3707832	-1	hypothetical protein	SVEN_3393	73	3707923	3708753	1	3-oxoacyl-[acyl-carrier protein] reductase
1075875	0.00557326	-0.00222318	2.21103e-05	0.00221721	0.0319236	0.00440247	0.997906	1	1	1	2.478e-09	0.999997	FALSE	FALSE	FALSE	FALSE	TRUE	FALSE	-	-	-	-	-	-	SVEN_0948	211	1076086	1076757	1	Pyridoxamine 5-phosphate oxidase-related_
8108650	0.00469968	0.00015758	0.00807328	0.00144331	0.0318699	-0.00123167	0.997906	1	1	1	2.74152e-09	0.999997	FALSE	FALSE	FALSE	FALSE	TRUE	FALSE	SVEN_7365	124	8107267	8108526	-1	sugar transporter sugar binding protein	SVEN_7366	51	8108701	8109468	1	Predicted transcriptional regulator of N-Acetylglucosamine utilization, GntR family
5629675	-0.00156603	0.00205788	0.00864888	0.00436078	0.0317836	0.000597423	0.997906	1	1	1	3.22273e-09	0.999997	FALSE	FALSE	FALSE	FALSE	TRUE	FALSE	-	-	-	-	-	-	SVEN_5210	122	5629797	5631146	1	Permeases of the major facilitator superfamily
6802500	0.0465072	-0.00465156	-0.00762955	0.00117324	0.000614287	0.00373771	3.65236e-09	1	1	1	1	0.999997	TRUE	FALSE	FALSE	FALSE	FALSE	FALSE	-	-	-	-	-	-	SVEN_6248	803	6803303	6804691	1	Transcriptional regulator, GntR family domain or Aspartate aminotransferase
4908200	0.0378582	0.00357334	-0.000392391	0.0299181	0.00077939	0.00117333	8.31414e-05	1	1	3.69464e-09	1	0.999997	TRUE	FALSE	FALSE	TRUE	FALSE	FALSE	-	-	-	-	-	-	SVEN_4553	233	4908433	4909491	1	putative lipoprotein
611800	0.0463132	0.00198024	0.00414435	0.00511047	0.00881377	0.00100888	4.67488e-09	1	1	1	1	0.999997	TRUE	FALSE	FALSE	FALSE	FALSE	FALSE	-	-	-	-	-	-	SVEN_0539	850	612650	613909	1	Radical SAM
4450325	0.0462967	0.00130123	0.003849	0.00507507	0.00207813	0.000161685	4.77377e-09	1	1	1	1	0.999997	TRUE	FALSE	FALSE	FALSE	FALSE	FALSE	-	-	-	-	-	-	SVEN_4110	-6	4450319	4451704	1	Glycosyltransferase MshA involved in mycothiol biosynthesis
821900	-0.002196	0.000793904	0.00294991	-0.00513314	0.00327866	0.0228782	0.997906	1	1	1	1	4.81088e-09	FALSE	FALSE	FALSE	FALSE	FALSE	TRUE	SVEN_0706	54	821151	821846	-1	Transcriptional regulator, TetR family	SVEN_0707	114	822014	822490	1	hypothetical protein
7196650	0.00592697	0.00109251	0.0048329	0.00195216	0.0315666	0.002607	0.997906	1	1	1	4.83225e-09	0.999997	FALSE	FALSE	FALSE	FALSE	TRUE	FALSE	SVEN_6584	23	7195701	7196627	-1	oxidoreductase	SVEN_6585	22	7196672	7197256	1	Guanosine-3,5-bis(Diphosphate) 3-pyrophosphohydrolase
8111150	0.00154706	-0.00225589	0.00448256	0.00568945	0.0315558	-0.0017302	0.997906	1	1	1	4.93008e-09	0.999997	FALSE	FALSE	FALSE	FALSE	TRUE	FALSE	SVEN_7368	-75	8110167	8111225	-1	hypothetical protein	SVEN_7369	183	8111333	8111920	1	Transcriptional regulator, TetR family
7211475	-0.00188722	0.00479276	0.018363	0.00522839	0.0315554	0.00315355	0.997906	1	2.00922e-05	1	4.93323e-09	0.999997	FALSE	FALSE	TRUE	FALSE	TRUE	FALSE	SVEN_6598	93	7210856	7211382	-1	endo-1,4-beta-glucanase	SVEN_6599	180	7211655	7214567	1	putative cellulose 1,4-beta-cellobiosidase
4393200	0.000351062	0.000827948	0.00649033	0.00568861	0.031518	0.000665479	0.997906	1	1	1	5.28912e-09	0.999997	FALSE	FALSE	FALSE	FALSE	TRUE	FALSE	SVEN_4057	107	4392551	4393093	-1	GCN5-related N-acetyltransferase	SVEN_4058	44	4393244	4394827	1	hydrolase
8074325	0.00157182	-0.00299822	0.00444898	0.00390177	0.00190917	0.0228382	0.997906	1	1	1	1	5.32991e-09	FALSE	FALSE	FALSE	FALSE	FALSE	TRUE	SVEN_7343	318	8073744	8074007	-1	hypothetical protein	SVEN_7344	5	8074330	8075325	1	NAD-dependent glyceraldehyde-3-phosphate dehydrogenase
4367550	0.00305104	-0.000424388	0.00335791	0.000716297	-0.000328361	0.0228107	0.997906	1	1	1	1	5.71961e-09	FALSE	FALSE	FALSE	FALSE	FALSE	TRUE	SVEN_4033	371	4366616	4367179	-1	Nitrilotriacetate monooxygenase component B	SVEN_4034	-45	4367505	4369256	1	GGDEF domain protein
2009900	0.00638157	0.000970243	0.00758855	0.00337212	0.0093953	0.0227754	0.997906	1	1	1	1	6.2598e-09	FALSE	FALSE	FALSE	FALSE	FALSE	TRUE	SVEN_1803	267	2008212	2009633	-1	Cysteine desulfurase	-	-	-	-	-	-
5537550	0.00156997	0.00099019	0.00530985	0.00351446	0.0314248	0.000334729	0.997906	1	1	1	6.28619e-09	0.999997	FALSE	FALSE	FALSE	FALSE	TRUE	FALSE	SVEN_5128	1253	5534945	5536297	-1	Multicopper oxidase	SVEN_5130	999	5538549	5538722	1	hypothetical protein
2640300	-0.00125262	0.0013999	0.00529583	-0.00113065	0.00693434	0.0227714	0.997906	1	1	1	1	6.32407e-09	FALSE	FALSE	FALSE	FALSE	FALSE	TRUE	SVEN_2433	65	2639273	2640235	-1	Permease of the drug or metabolite transporter (DMT) superfamily	SVEN_2434	80	2640380	2640892	1	Transcriptional regulator, MarR family
4397825	-0.00428231	-0.00173824	0.00621616	0.00122694	0.0314189	-2.76825e-05	0.997906	1	1	1	6.35576e-09	0.999997	FALSE	FALSE	FALSE	FALSE	TRUE	FALSE	SVEN_4060	157	4396739	4397668	-1	N-acetylmuramic acid 6-phosphate etherase	SVEN_4062	866	4398691	4399101	1	hypothetical protein
424850	0.0459793	-0.000448415	0.00100736	0.0253942	0.00189408	0.00154893	7.13162e-09	1	1	1.50178e-05	1	0.999997	TRUE	FALSE	FALSE	TRUE	FALSE	FALSE	SVEN_0397	-29	423572	424879	-1	Amine oxidase	-	-	-	-	-	-
5768175	0.0459768	0.00168475	0.00384876	0.0285472	0.00362154	0.000215544	7.15389e-09	1	1	5.26483e-08	1	0.999997	TRUE	FALSE	FALSE	TRUE	FALSE	FALSE	SVEN_5338	271	5767392	5767904	-1	putative membrane protein	-	-	-	-	-	-
7253450	0.00282571	-0.000175306	0.00561283	-0.000519647	0.0313525	-0.00059129	0.997906	1	1	1	7.18695e-09	0.999997	FALSE	FALSE	FALSE	FALSE	TRUE	FALSE	SVEN_6632	1129	7249448	7252321	-1	putative glycoside hydrolase	SVEN_6634	955	7254405	7255436	1	Multiple sugar ABC transporter, membrane-spanning permease protein MsmF
3678450	0.0025522	0.00197855	0.00305675	0.0295656	0.000214176	0.00209487	0.997906	1	1	7.40038e-09	1	0.999997	FALSE	FALSE	FALSE	TRUE	FALSE	FALSE	SVEN_3359	66	3677422	3678384	-1	putative glycosyltransferase	SVEN_3360	41	3678491	3679699	1	serine or threonine protein kinase
667600	-0.00712456	-0.00261184	0.00478964	-2.60396e-05	0.0313198	-0.00407545	0.997906	1	1	1	7.63353e-09	0.999997	FALSE	FALSE	FALSE	FALSE	TRUE	FALSE	-	-	-	-	-	-	SVEN_0578	475	668075	668428	1	hypothetical protein
2545600	0.00614228	0.00484982	0.0114073	0.00519833	0.0171843	0.0226451	0.997906	1	1	1	1	8.72495e-09	FALSE	FALSE	FALSE	FALSE	FALSE	TRUE	SVEN_t15	48	2545480	2545552	-1	tRNA-Ala	SVEN_2354	77	2545677	2547017	1	hypothetical protein
2577625	-0.00542807	0.00801265	0.00568214	-0.00084309	0.00259244	0.022634	0.997906	1	1	1	1	8.97441e-09	FALSE	FALSE	FALSE	FALSE	FALSE	TRUE	SVEN_2380	557	2573271	2577068	-1	Cytoplasmic axial filament protein CafA and Ribonuclease G	-	-	-	-	-	-
5749300	-0.00388012	-0.000517797	0.00568595	0.00146371	0.0311676	0.00026384	0.997906	1	1	1	1.01041e-08	0.999997	FALSE	FALSE	FALSE	FALSE	TRUE	FALSE	-	-	-	-	-	-	SVEN_5320	-36	5749264	5749794	1	integral membrane protein
8027050	-0.00186544	0.00396235	0.0123595	0.0045941	0.0057515	0.0225826	0.997906	1	1	1	1	1.02244e-08	FALSE	FALSE	FALSE	FALSE	FALSE	TRUE	SVEN_7296	154	8026312	8026896	-1	putative integral membrane protein	SVEN_7297	166	8027216	8027827	1	TetR-family transcriptional regulator
542125	0.00213053	0.00219988	-0.00186401	0.00429984	0.0311594	-3.15795e-05	0.997906	1	1	1	1.02565e-08	0.999997	FALSE	FALSE	FALSE	FALSE	TRUE	FALSE	-	-	-	-	-	-	SVEN_0493	2062	544187	545272	1	Chalcone synthase
4139975	0.0456787	-0.00245312	-0.00458653	0.00712734	-0.0022001	0.000431193	1.04049e-08	1	1	1	1	0.999997	TRUE	FALSE	FALSE	FALSE	FALSE	FALSE	SVEN_3816	44	4137679	4139931	-1	hypothetical protein	-	-	-	-	-	-
2755425	0.00752137	0.00178809	0.00834144	0.0117708	0.00533455	0.0225724	0.997906	1	1	1	1	1.0493e-08	FALSE	FALSE	FALSE	FALSE	FALSE	TRUE	SVEN_2535	112	2754012	2755313	-1	Citrate synthase (si)	-	-	-	-	-	-
6195825	-0.00212922	-0.00254488	0.00707304	0.00292032	0.0310897	0.0019945	0.997906	1	1	1	1.16558e-08	0.999997	FALSE	FALSE	FALSE	FALSE	TRUE	FALSE	SVEN_5711	1615	6193311	6194210	-1	hypothetical protein	-	-	-	-	-	-
6679025	-0.00257473	0.00136556	0.0101069	-6.24508e-05	0.0310576	-0.00150164	0.997906	1	1	1	1.23623e-08	0.999997	FALSE	FALSE	FALSE	FALSE	TRUE	FALSE	SVEN_6131	122	6676807	6678903	-1	hypothetical protein	SVEN_6133	902	6679927	6683658	1	hypothetical protein
3056875	-0.00432362	0.00120969	0.0106347	0.000345309	0.0310422	0.00185661	0.997906	1	1	1	1.27165e-08	0.999997	FALSE	FALSE	FALSE	FALSE	TRUE	FALSE	-	-	-	-	-	-	SVEN_2786	375	3057250	3058728	1	Cell envelope-associated transcriptional attenuator LytR-CpsA-Psr, subfamily A1
7262700	-0.000972943	0.00169788	0.00729424	0.00267076	0.0309821	-0.00130996	0.997906	1	1	1	1.41916e-08	0.999997	FALSE	FALSE	FALSE	FALSE	TRUE	FALSE	SVEN_6639	426	7261816	7262274	-1	conserved hypothetical protein SC4A7.31	SVEN_6641	1188	7263888	7264670	1	Transcriptional regulator, IclR family
2808275	0.0454046	0.00422517	0.00298487	0.02261	0.00659434	0.000395745	1.46529e-08	1	1	0.0013048	1	0.999997	TRUE	FALSE	FALSE	FALSE	FALSE	FALSE	-	-	-	-	-	-	SVEN_2580	320	2808595	2809590	1	Transcriptional regulator, AraC family
1666000	0.0058589	4.93736e-05	0.0101728	-0.000486869	0.00334242	0.0224211	0.997906	1	1	1	1	1.53749e-08	FALSE	FALSE	FALSE	FALSE	FALSE	TRUE	SVEN_1490	338	1664535	1665662	-1	putative secreted protein	SVEN_1491	45	1666045	1667310	1	Probable low-affinity inorganic phosphate transporter
4560900	-0.00325697	0.00226525	0.0163148	0.0048817	0.0309241	0.00205788	0.997906	1	0.00175303	1	1.57778e-08	0.999997	FALSE	FALSE	FALSE	FALSE	TRUE	FALSE	SVEN_4215	75	4560019	4560825	-1	hypothetical protein	SVEN_4216	-76	4560824	4561372	1	Ribosomal-protein-S5p-alanineacetyltransferase
4508525	-0.000994379	0.00110424	0.0126187	0.00442285	0.030904	0.0094022	0.997906	1	1	1	1.63659e-08	0.999997	FALSE	FALSE	FALSE	FALSE	TRUE	FALSE	-	-	-	-	-	-	SVEN_4164	61	4508586	4509434	1	hypothetical protein
5840275	-0.00124398	0.00352048	0.00245848	0.00279735	0.00150272	0.0223846	0.997906	1	1	1	1	1.68518e-08	FALSE	FALSE	FALSE	FALSE	FALSE	TRUE	-	-	-	-	-	-	SVEN_r19	137	5840412	5840481	1	16S ribosomal RNA
7390400	0.0451874	0.000800281	0.00318769	0.0155029	-0.00196772	-0.000632965	1.91901e-08	1	1	1	1	0.999997	TRUE	FALSE	FALSE	FALSE	FALSE	FALSE	SVEN_6749	215	7389358	7390185	-1	F420-dependent dehydrogenase	-	-	-	-	-	-
6818825	-0.00492685	-0.000247516	0.0126882	-0.00207922	0.0307995	-0.00303181	0.997906	1	1	1	1.97948e-08	0.999997	FALSE	FALSE	FALSE	FALSE	TRUE	FALSE	-	-	-	-	-	-	SVEN_6263	258	6819083	6820195	1	Ornithine cyclodeaminase
5386200	0.0146662	0.00824314	0.0114986	0.0158526	0.020871	0.022303	0.997906	1	1	1	0.0818111	2.06779e-08	FALSE	FALSE	FALSE	FALSE	FALSE	TRUE	SVEN_t58	-31	5386160	5386231	-1	tRNA-Arg	-	-	-	-	-	-
4113975	-0.00790184	0.00360545	0.0121438	-0.00130094	0.00823416	0.0222993	0.997906	1	1	1	1	2.08715e-08	FALSE	FALSE	FALSE	FALSE	FALSE	TRUE	SVEN_t39	-43	4113934	4114018	-1	tRNA-Ser	-	-	-	-	-	-
5906550	0.00126529	0.000187658	0.00718065	-0.00187837	0.0307412	0.00126391	0.997906	1	1	1	2.20029e-08	0.999997	FALSE	FALSE	FALSE	FALSE	TRUE	FALSE	-	-	-	-	-	-	SVEN_5447	536	5907086	5907685	1	YCII-related protein
4555400	0.0356502	0.00240008	0.00386938	0.0289969	0.00477612	0.00754155	0.000784705	1	1	2.23187e-08	1	0.999997	FALSE	FALSE	FALSE	TRUE	FALSE	FALSE	-	-	-	-	-	-	SVEN_4210	372	4555772	4556662	1	hydrolase
4448175	-0.000431902	-0.00177446	0.0052836	-0.00130373	0.0306711	-0.00273178	0.997906	1	1	1	2.4982e-08	0.999997	FALSE	FALSE	FALSE	FALSE	TRUE	FALSE	-	-	-	-	-	-	SVEN_4109	522	4448697	4450262	1	Methionine--tRNA ligase
1376800	-0.00309992	-0.000193323	0.00449957	0.000641523	0.0306379	0.0002268	0.997906	1	1	1	2.65248e-08	0.999997	FALSE	FALSE	FALSE	FALSE	TRUE	FALSE	SVEN_1222	730	1374718	1376070	-1	hypothetical protein	-	-	-	-	-	-
5694600	0.0367906	0.00210293	0.00823077	0.0211522	0.00506466	0.0221963	0.000250129	1	1	0.0110988	1	2.69941e-08	FALSE	FALSE	FALSE	FALSE	FALSE	TRUE	-	-	-	-	-	-	SVEN_5271	183	5694783	5695001	1	hypothetical protein
6240075	0.0448901	0.00252642	0.00453235	0.0111372	4.00618e-06	0.00476376	2.77113e-08	1	1	1	1	0.999997	TRUE	FALSE	FALSE	FALSE	FALSE	FALSE	-	-	-	-	-	-	SVEN_5744	1657	6241732	6243642	1	hypothetical protein
4694025	0.00331304	0.00475937	0.0055133	0.00496954	0.0133374	0.0221537	0.997906	1	1	1	1	3.00194e-08	FALSE	FALSE	FALSE	FALSE	FALSE	TRUE	-	-	-	-	-	-	SVEN_t55	-79	4693946	4694021	1	tRNA-Trp
1538750	0.044806	-0.000952919	0.00790383	0.00670115	-0.001574	-0.00245239	3.07324e-08	1	1	1	1	0.999997	TRUE	FALSE	FALSE	FALSE	FALSE	FALSE	SVEN_1371	215	1537282	1538535	-1	putative regulator	SVEN_1372	109	1538859	1539293	1	hypothetical protein
7066800	0.00556647	0.00396979	0.00974375	0.00492769	0.00653136	0.0220871	0.997906	1	1	1	1	3.5418e-08	FALSE	FALSE	FALSE	FALSE	FALSE	TRUE	-	-	-	-	-	-	SVEN_6476	242	7067042	7067614	1	hypothetical protein
5417700	-0.001185	0.00114292	0.00385689	-0.000925639	0.03042	-0.00141413	0.997906	1	1	1	3.9271e-08	0.999997	FALSE	FALSE	FALSE	FALSE	TRUE	FALSE	SVEN_5032	574	5416554	5417126	-1	Cob(I)alamin adenosyltransferase PduO	-	-	-	-	-	-
7840750	-0.00177217	0.000958726	0.00495764	0.00628222	0.0304098	-0.00116394	0.997906	1	1	1	4.00019e-08	0.999997	FALSE	FALSE	FALSE	FALSE	TRUE	FALSE	-	-	-	-	-	-	SVEN_7143	1173	7841923	7842831	1	1-pyrroline-4-hydroxy-2-carboxylate deaminase
5489550	-0.00412145	0.00274183	0.0109575	0.000106303	0.0303433	-9.26098e-05	0.997906	1	1	1	4.50622e-08	0.999997	FALSE	FALSE	FALSE	FALSE	TRUE	FALSE	SVEN_5096	404	5487452	5489146	-1	Trehalose synthase	-	-	-	-	-	-
1337425	0.00192083	0.00928948	0.00127992	0.00278367	-0.0014862	0.0219559	0.997906	0.780465	1	1	1	4.89884e-08	FALSE	FALSE	FALSE	FALSE	FALSE	TRUE	SVEN_1187	407	1335678	1337018	-1	putative transcriptional regulator	SVEN_1188	329	1337754	1338335	1	hypothetical protein
1979000	0.0444244	0.0014452	0.00467026	0.0246007	0.00803864	0.004615	4.90318e-08	1	1	5.63699e-05	1	0.999997	TRUE	FALSE	FALSE	TRUE	FALSE	FALSE	SVEN_1776	-25	1977583	1979025	-1	2-keto-3-deoxy-D-arabino-heptulosonate-7- phosphate synthase II	SVEN_1777	34	1979034	1981925	1	N-acetylmuramoyl-L-alanine amidase
2373175	-0.00383077	0.00084746	0.00371131	-0.00199731	0.0302712	-0.000188554	0.997906	1	1	1	5.12643e-08	0.999997	FALSE	FALSE	FALSE	FALSE	TRUE	FALSE	SVEN_2202	999	2370512	2372176	-1	Proposed peptidoglycan lipid II flippase MurJ	SVEN_2204	380	2373555	2374724	1	putative lipoprotein
6444950	-0.00568929	0.0029772	0.0102065	0.00346176	0.0302526	0.00437107	0.997906	1	1	1	5.2996e-08	0.999997	FALSE	FALSE	FALSE	FALSE	TRUE	FALSE	SVEN_5918	-87	6444930	6445037	-1	hypothetical protein	-	-	-	-	-	-
1519225	-0.0048565	0.00147028	0.00150396	-0.00113306	0.0301824	-0.00343052	0.997906	1	1	1	6.00671e-08	0.999997	FALSE	FALSE	FALSE	FALSE	TRUE	FALSE	SVEN_1355	2361	1515905	1516864	-1	hypothetical protein	SVEN_1357	1318	1520543	1521592	1	hypothetical protein
7562300	-0.00147233	0.000810796	0.0104519	0.00395187	0.0301572	0.00169885	0.997906	1	1	1	6.28149e-08	0.999997	FALSE	FALSE	FALSE	FALSE	TRUE	FALSE	-	-	-	-	-	-	SVEN_6915	345	7562645	7563598	1	Lipase
2864850	-0.00216952	0.00115396	0.00560885	0.00196143	0.0301329	0.000221914	0.997906	1	1	1	6.55904e-08	0.999997	FALSE	FALSE	FALSE	FALSE	TRUE	FALSE	SVEN_2624	804	2862925	2864046	-1	putative secreted oxidoreductase	-	-	-	-	-	-
3655525	0.0441215	-0.00548437	-0.00157058	0.00474322	-0.00296931	-0.0010933	7.08577e-08	1	1	1	1	0.999997	TRUE	FALSE	FALSE	FALSE	FALSE	FALSE	-	-	-	-	-	-	SVEN_3336	355	3655880	3656812	1	Epoxide hydrolase
249450	0.0441142	0.000517244	0.0023689	0.014235	-0.00348752	0.000456189	7.14833e-08	1	1	1	1	0.999997	TRUE	FALSE	FALSE	FALSE	FALSE	FALSE	-	-	-	-	-	-	SVEN_0236	419	249869	250708	1	hypothetical protein
6360875	-0.0020219	0.00136702	0.00637976	0.00518577	0.0300589	0.000692988	0.997906	1	1	1	7.48085e-08	0.999997	FALSE	FALSE	FALSE	FALSE	TRUE	FALSE	SVEN_5837	1588	6358709	6359287	-1	secreted protein	-	-	-	-	-	-
7207200	-0.00243697	-0.000835022	0.0105352	0.00222675	0.030048	0.000232064	0.997906	1	1	1	7.62719e-08	0.999997	FALSE	FALSE	FALSE	FALSE	TRUE	FALSE	SVEN_6593	680	7205168	7206520	-1	putative sugar binding secreted protein	-	-	-	-	-	-
6990700	-0.00411731	0.00189151	0.0091489	0.0022751	0.0300337	-0.00434327	0.997906	1	1	1	7.82335e-08	0.999997	FALSE	FALSE	FALSE	FALSE	TRUE	FALSE	-	-	-	-	-	-	SVEN_6407	28	6990728	6990862	1	hypothetical protein
4090525	0.0162449	0.00251473	0.00592698	0.0202672	0.0130602	0.0217603	0.997906	1	1	0.038127	1	7.91965e-08	FALSE	FALSE	FALSE	FALSE	FALSE	TRUE	SVEN_3762	105	4089848	4090420	-1	secreted protein	SVEN_t37	16	4090541	4090634	1	tRNA-Ser
7177900	-0.0034166	0.00562289	0.0111673	0.00310946	0.0300262	0.000116336	0.997906	1	1	1	7.927e-08	0.999997	FALSE	FALSE	FALSE	FALSE	TRUE	FALSE	-	-	-	-	-	-	SVEN_6569	-43	7177857	7179359	1	carboxylesterase
774875	0.0440213	0.00181487	0.00248815	0.0242796	0.00133989	-0.00337343	7.99904e-08	1	1	9.5178e-05	1	0.999997	TRUE	FALSE	FALSE	TRUE	FALSE	FALSE	-	-	-	-	-	-	SVEN_0658	1287	776162	776962	1	oxidoreductase, short-chain dehydrogenase or reductase family
8111125	0.00176102	-0.00151466	0.00419987	0.00560199	0.030014	-0.00114889	0.997906	1	1	1	8.10013e-08	0.999997	FALSE	FALSE	FALSE	FALSE	TRUE	FALSE	-	-	-	-	-	-	SVEN_7369	208	8111333	8111920	1	Transcriptional regulator, TetR family
5841325	-0.00128729	0.0146746	0.0180749	-0.00277994	0.00634073	-0.00336141	0.997906	8.1344e-08	3.88265e-05	1	1	0.999997	FALSE	TRUE	TRUE	FALSE	FALSE	FALSE	-	-	-	-	-	-	SVEN_r21	255	5841580	5841699	1	5S ribosomal RNA
1572750	0.00766708	0.00269541	0.0013186	0.0282936	0.00497089	0.00188225	0.997906	1	1	8.49357e-08	1	0.999997	FALSE	FALSE	FALSE	TRUE	FALSE	FALSE	SVEN_1407	134	1571501	1572616	-1	Alanine dehydrogenase	-	-	-	-	-	-
6356675	0.0439231	-0.00464144	-0.00432281	0.00479617	-0.000279123	0.00535037	9.00578e-08	1	1	1	1	0.999997	TRUE	FALSE	FALSE	FALSE	FALSE	FALSE	SVEN_5834	1211	6354412	6355464	-1	hypothetical protein	-	-	-	-	-	-
5393175	0.000918967	0.00443418	0.0120603	0.0176422	0.0184554	0.0216812	0.997906	1	1	1	1	9.60675e-08	FALSE	FALSE	FALSE	FALSE	FALSE	TRUE	-	-	-	-	-	-	SVEN_5009	297	5393472	5395508	1	Transcription termination factor Rho
584400	0.00760836	0.00548085	0.00884247	0.00594386	0.0165395	0.0216551	0.997906	1	1	1	1	1.02383e-07	FALSE	FALSE	FALSE	FALSE	FALSE	TRUE	SVEN_t1	-14	584327	584414	-1	tRNA-Leu	-	-	-	-	-	-
6541975	-0.00188798	0.00143114	0.0154173	0.00407533	0.0298784	-0.00040506	0.997906	1	0.0106067	1	1.02951e-07	0.999997	FALSE	FALSE	FALSE	FALSE	TRUE	FALSE	-	-	-	-	-	-	SVEN_6013	1081	6543056	6544735	1	acetyl-coenzyme A synthetase
8156325	0.0222072	0.0039857	-0.000472851	0.028188	-0.00334568	0.00238161	0.997906	1	1	1.03518e-07	1	0.999997	FALSE	FALSE	FALSE	TRUE	FALSE	FALSE	SVEN_7394	44	8155670	8156281	-1	ADP-ribose pyrophosphatase	SVEN_7395	37	8156362	8157129	1	hypothetical protein
6642725	0.0084484	0.0024161	0.0059371	0.0281725	0.00317701	-0.00195707	0.997906	1	1	1.06558e-07	1	0.999997	FALSE	FALSE	FALSE	TRUE	FALSE	FALSE	SVEN_6098	1032	6641112	6641693	-1	hypothetical protein	SVEN_6100	209	6642934	6644724	1	hypothetical protein
1942100	0.0437074	-0.00145568	-0.00152696	0.0270533	-0.00306869	0.00266902	1.1674e-07	1	1	8.30039e-07	1	0.999997	TRUE	FALSE	FALSE	TRUE	FALSE	FALSE	SVEN_1740	294	1940466	1941806	-1	Cell division protein FtsW	-	-	-	-	-	-
4418400	-0.00398701	-0.000975517	0.00714686	0.000413504	0.0297914	-0.00101235	0.997906	1	1	1	1.19998e-07	0.999997	FALSE	FALSE	FALSE	FALSE	TRUE	FALSE	-	-	-	-	-	-	SVEN_4078	448	4418848	4419291	1	Holo-[acyl-carrier protein] synthase
3608475	0.043649	-0.000933742	0.00274912	0.0100002	0.00142769	-0.00191911	1.25212e-07	1	1	1	1	0.999997	TRUE	FALSE	FALSE	FALSE	FALSE	FALSE	-	-	-	-	-	-	SVEN_3297	189	3608664	3609203	1	hypothetical protein
4473175	0.0436178	0.00172217	0.00823239	0.0243361	0.00213627	0.00366296	1.29983e-07	1	1	8.68475e-05	1	0.999997	TRUE	FALSE	FALSE	TRUE	FALSE	FALSE	SVEN_4130	215	4470468	4472960	-1	probable DNA-binding protein	-	-	-	-	-	-
584075	0.000566497	-0.00200865	0.00499026	-0.000508317	0.0297289	-0.00247626	0.997906	1	1	1	1.33925e-07	0.999997	FALSE	FALSE	FALSE	FALSE	TRUE	FALSE	SVEN_0517	8	578587	584067	-1	pyochelin synthetase F	-	-	-	-	-	-
7295300	0.0435924	-0.00141982	-0.000577867	0.00701014	-0.00441026	0.00466824	1.34e-07	1	1	1	1	0.999997	TRUE	FALSE	FALSE	FALSE	FALSE	FALSE	SVEN_6669	350	7293955	7294950	-1	peptidase	SVEN_6671	969	7296269	7297729	1	hypothetical protein
3988225	0.00801287	0.00157586	-0.0011666	0.0280253	0.00333765	0.00197565	0.997906	1	1	1.40237e-07	1	0.999997	FALSE	FALSE	FALSE	TRUE	FALSE	FALSE	SVEN_3670	75	3985883	3988150	-1	putative transmembrane protein	-	-	-	-	-	-
6679000	-0.00289727	0.00155985	0.00969928	-0.000522997	0.0296635	-0.00230493	0.997906	1	1	1	1.50189e-07	0.999997	FALSE	FALSE	FALSE	FALSE	TRUE	FALSE	SVEN_6131	97	6676807	6678903	-1	hypothetical protein	-	-	-	-	-	-
6279625	0.0434779	0.00182209	0.00510971	0.013333	-0.0032149	0.00359998	1.53654e-07	1	1	1	1	0.999997	TRUE	FALSE	FALSE	FALSE	FALSE	FALSE	-	-	-	-	-	-	SVEN_5784	700	6280325	6282895	1	putative phosphatase
4056375	0.0434602	0.0023403	0.00458803	0.0151873	-0.00131547	0.00478473	1.56943e-07	1	1	1	1	0.999997	TRUE	FALSE	FALSE	FALSE	FALSE	FALSE	SVEN_3734	50	4055036	4056325	-1	Seryl-tRNA synthetase	-	-	-	-	-	-
3667725	0.0082052	0.00555505	0.00237094	0.00396624	0.00425396	0.0214666	0.997906	1	1	1	1	1.61641e-07	FALSE	FALSE	FALSE	FALSE	FALSE	TRUE	SVEN_3349	-10	3667391	3667735	-1	WhiB-type transcription regulator	SVEN_3350	633	3668358	3670520	1	Multimodular transpeptidase-transglycosylase
4574575	0.00271603	0.00192494	0.00410592	0.00739226	0.000964318	0.0214262	0.997906	1	1	1	1	1.78212e-07	FALSE	FALSE	FALSE	FALSE	FALSE	TRUE	SVEN_4229	7	4573990	4574568	-1	RNA polymerase ECF-subfamily sigma factor	SVEN_4230	155	4574730	4575164	1	anti-sigma F factor antagonist (spoIIAA-2); anti sigma b factor antagonist RsbV
1761300	0.0433085	0.002395	0.0193158	0.0218557	0.00349058	-0.000213205	1.88043e-07	1	2.11697e-06	0.00401742	1	0.999997	TRUE	FALSE	TRUE	FALSE	FALSE	FALSE	SVEN_1577	69	1758280	1761231	-1	putative zinc-binding carboxypeptidase	-	-	-	-	-	-
8103150	0.00586183	-0.00217698	0.0130188	0.0105525	0.0295189	-0.00139609	0.997906	1	0.814921	1	1.93393e-07	0.999997	FALSE	FALSE	FALSE	FALSE	TRUE	FALSE	SVEN_7360	764	8100233	8102386	-1	hypothetical protein	-	-	-	-	-	-
209275	-0.00429319	0.000784602	0.00502978	0.00328375	0.0295156	0.00297207	0.997906	1	1	1	1.94492e-07	0.999997	FALSE	FALSE	FALSE	FALSE	TRUE	FALSE	-	-	-	-	-	-	SVEN_0198	1508	210783	212162	1	4-aminobutyraldehyde dehydrogenase
7803300	0.000346329	0.000930899	0.00678427	0.000678222	0.0294495	0.00368597	0.997906	1	1	1	2.18204e-07	0.999997	FALSE	FALSE	FALSE	FALSE	TRUE	FALSE	-	-	-	-	-	-	SVEN_7115	85	7803385	7804443	1	putative endochitinase
2342725	0.00464372	-0.00148501	0.00266115	0.00366732	0.0292809	-0.00134718	0.997906	1	1	1	2.9235e-07	0.999997	FALSE	FALSE	FALSE	FALSE	TRUE	FALSE	SVEN_2175	618	2341196	2342107	-1	hypothetical protein	-	-	-	-	-	-
4179075	0.0193877	0.00581154	0.00939537	0.00612161	0.0116432	0.0212172	0.997906	1	1	1	1	2.94099e-07	FALSE	FALSE	FALSE	FALSE	FALSE	TRUE	SVEN_t46	47	4178956	4179028	-1	tRNA-Glu	SVEN_3852	67	4179142	4179483	1	hypothetical protein
5298075	0.00302658	0.000331156	0.00936961	0.0018206	0.0292767	0.000174739	0.997906	1	1	1	2.9449e-07	0.999997	FALSE	FALSE	FALSE	FALSE	TRUE	FALSE	SVEN_4920	269	5297162	5297806	-1	putative secreted protease	SVEN_4922	895	5298970	5299461	1	putative acetyltransferase
6891100	-0.000418701	0.00224664	0.00588772	0.00202878	0.0292655	0.000971804	0.997906	1	1	1	3.0025e-07	0.999997	FALSE	FALSE	FALSE	FALSE	TRUE	FALSE	-	-	-	-	-	-	SVEN_6315	94	6891194	6893689	1	putative efflux protein
2067150	-0.00155056	-0.00116738	0.00723068	0.00287513	0.029245	-0.000751724	0.997906	1	1	1	3.11087e-07	0.999997	FALSE	FALSE	FALSE	FALSE	TRUE	FALSE	-	-	-	-	-	-	SVEN_1855	30	2067180	2068565	1	putative oxidoreductase
4506600	-0.0064862	-0.000586916	0.00688737	-0.00303641	0.0292107	-0.00164565	0.997906	1	1	1	3.3006e-07	0.999997	FALSE	FALSE	FALSE	FALSE	TRUE	FALSE	SVEN_4162	1742	4503740	4504858	-1	Phosphoserine aminotransferase	SVEN_4164	1986	4508586	4509434	1	hypothetical protein
587825	-0.00301358	0.00406334	0.00955478	0.00319577	0.0291748	0.00219872	0.997906	1	1	1	3.51116e-07	0.999997	FALSE	FALSE	FALSE	FALSE	TRUE	FALSE	SVEN_0519	1514	584794	586311	-1	Sulfate permease	-	-	-	-	-	-
2448650	-2.8015e-05	0.000636553	0.00701499	0.0025923	0.0291675	0.000468076	0.997906	1	1	1	3.55565e-07	0.999997	FALSE	FALSE	FALSE	FALSE	TRUE	FALSE	SVEN_2266	592	2447426	2448058	-1	reductase	SVEN_2268	279	2448929	2450641	1	hypothetical protein
7838100	-0.00334127	0.000276303	0.00526896	0.00319983	0.0291505	-0.00141435	0.997906	1	1	1	3.66165e-07	0.999997	FALSE	FALSE	FALSE	FALSE	TRUE	FALSE	SVEN_7138	1158	7836010	7836942	-1	oligopeptide transport integral membrane protein	SVEN_7140	803	7838903	7840060	1	D-amino-acid oxidase
98625	-0.00185416	0.00304377	0.00340645	0.00561333	0.0291005	0.0013393	0.997906	1	1	1	3.99061e-07	0.999997	FALSE	FALSE	FALSE	FALSE	TRUE	FALSE	SVEN_0098	838	96984	97787	-1	ABC-type multidrug transport system, permease component	SVEN_0100	527	99152	100474	1	hypothetical protein
2836325	-0.000614026	0.00413138	0.00590608	0.00579721	0.00615919	0.0210487	0.997906	1	1	1	1	4.39035e-07	FALSE	FALSE	FALSE	FALSE	FALSE	TRUE	-	-	-	-	-	-	SVEN_2602	43	2836368	2836994	1	hypothetical protein
3961225	0.00824444	0.00267643	0.0185021	0.00541014	0.0180575	0.0209643	0.997906	1	1.45624e-05	1	1	5.35943e-07	FALSE	FALSE	TRUE	FALSE	FALSE	TRUE	SVEN_3648	108	3960983	3961117	-1	hypothetical protein	-	-	-	-	-	-
807150	0.0169595	-0.000664016	0.00508275	0.0272951	-0.0111871	0.00188811	0.997906	1	1	5.3636e-07	1	0.999997	FALSE	FALSE	FALSE	TRUE	FALSE	FALSE	-	-	-	-	-	-	SVEN_0692	75	807225	807869	1	regulatory protein
3653825	0.0102426	0.00156003	0.00618513	0.0272914	0.00727625	0.00533033	0.997906	1	1	5.39987e-07	1	0.999997	FALSE	FALSE	FALSE	TRUE	FALSE	FALSE	-	-	-	-	-	-	SVEN_3334	82	3653907	3655340	1	Na+ or H+ antiporter NhaA type
3026700	0.0424098	0.000759245	-0.00292307	0.022455	0.000818002	0.00513131	5.41959e-07	1	1	0.00164864	1	0.999997	TRUE	FALSE	FALSE	FALSE	FALSE	FALSE	SVEN_r9	520	3024654	3026180	-1	16S ribosomal RNA	-	-	-	-	-	-
636750	0.042322	0.00209594	-0.00152502	0.00554198	-0.0021926	0.000750113	6.00296e-07	1	1	1	1	0.999997	TRUE	FALSE	FALSE	FALSE	FALSE	FALSE	SVEN_0553	-36	635260	636786	-1	putative cytochrome P450	-	-	-	-	-	-
2702450	0.0423063	-0.000269369	0.00107639	0.0110246	0.0111955	-0.00209153	6.1135e-07	1	1	1	1	0.999997	TRUE	FALSE	FALSE	FALSE	FALSE	FALSE	-	-	-	-	-	-	SVEN_2487	152	2702602	2703372	1	hypothetical protein
4414125	-0.00098338	0.00174334	-0.000689293	0.000780578	0.0057378	0.020874	0.997906	1	1	1	1	6.62938e-07	FALSE	FALSE	FALSE	FALSE	FALSE	TRUE	-	-	-	-	-	-	SVEN_4073	342	4414467	4415006	1	acyl dehydratase
3745075	-0.00211421	0.00325375	0.0050271	0.000393595	0.00337116	0.0208595	0.997906	1	1	1	1	6.8583e-07	FALSE	FALSE	FALSE	FALSE	FALSE	TRUE	-	-	-	-	-	-	SVEN_3428	503	3745578	3746582	1	putative regulatory protein
4267975	0.0421512	0.000403673	-0.00216709	0.00978754	-0.000310889	0.00730972	7.32003e-07	1	1	1	1	0.999997	TRUE	FALSE	FALSE	FALSE	FALSE	FALSE	-	-	-	-	-	-	SVEN_3922	104	4268079	4268924	1	Thiosulfate sulfurtransferase, rhodanese
4307450	0.0420972	-0.000145761	0.00444178	0.0113921	0.00230163	0.00821157	7.79295e-07	1	1	1	1	0.999997	TRUE	FALSE	FALSE	FALSE	FALSE	FALSE	SVEN_3965	671	4306135	4306779	-1	putative lipoprotein	SVEN_3966	71	4307521	4308003	1	CarD transcriptional regulator
5717025	0.0419684	0.0038023	-0.000935756	0.0223533	0.00254488	0.0080507	9.04409e-07	1	1	0.00192091	1	0.999997	TRUE	FALSE	FALSE	FALSE	FALSE	FALSE	-	-	-	-	-	-	SVEN_5286	181	5717206	5717649	1	SSU ribosomal protein S16p
3337950	-0.000131879	0.0018379	0.0118208	0.0017119	0.0286066	-0.00252569	0.997906	1	1	1	9.26558e-07	0.999997	FALSE	FALSE	FALSE	FALSE	TRUE	FALSE	-	-	-	-	-	-	SVEN_3049	71	3338021	3338869	1	hypothetical protein SCE22.12
6764175	0.0418354	0.00239067	0.00148669	0.00644829	0.00252049	0.00390522	1.05422e-06	1	1	1	1	0.999997	TRUE	FALSE	FALSE	FALSE	FALSE	FALSE	-	-	-	-	-	-	SVEN_6209	186	6764361	6765575	1	putative cytochrome P450 hydroxylase
3471175	0.0417698	0.0021023	0.00414477	0.00830156	0.00308973	0.000940925	1.13682e-06	1	1	1	1	0.999997	TRUE	FALSE	FALSE	FALSE	FALSE	FALSE	SVEN_3175	-50	3469342	3471225	-1	Lysyl-tRNA synthetase (class I)	SVEN_3176	66	3471241	3473016	1	Arginyl-tRNA synthetase
7318625	0.00152423	-0.00242706	0.00960728	-0.00322664	0.0284802	-0.00211113	0.997906	1	1	1	1.14678e-06	0.999997	FALSE	FALSE	FALSE	FALSE	TRUE	FALSE	SVEN_6684	175	7308677	7318450	-1	hypothetical protein	-	-	-	-	-	-
2107975	-0.00390088	0.00170476	0.00445077	0.00171574	0.028474	-1.28246e-05	0.997906	1	1	1	1.15893e-06	0.999997	FALSE	FALSE	FALSE	FALSE	TRUE	FALSE	SVEN_1890	1170	2105747	2106805	-1	Maltose operon transcriptional repressor MalR,LacI family	-	-	-	-	-	-
5292250	0.0364992	0.00236501	0.00693235	0.0268658	0.00222461	0.000910184	0.000336087	1	1	1.16156e-06	1	0.999997	FALSE	FALSE	FALSE	TRUE	FALSE	FALSE	SVEN_4913	189	5291471	5292061	-1	hypothetical protein	SVEN_4914	63	5292313	5293728	1	cAMP-binding proteins
674350	-0.00381797	-0.00203815	0.00709525	0.00440927	0.0284484	-0.0022068	0.997906	1	1	1	1.20994e-06	0.999997	FALSE	FALSE	FALSE	FALSE	TRUE	FALSE	SVEN_0582	333	673214	674017	-1	methyltransferase	-	-	-	-	-	-
5102725	0.00102244	-0.0015899	0.00870033	-0.00288758	0.0283919	-0.00398633	0.997906	1	1	1	1.33047e-06	0.999997	FALSE	FALSE	FALSE	FALSE	TRUE	FALSE	-	-	-	-	-	-	SVEN_4743	442	5103167	5103919	1	Transcriptional regulator, GntR family
4188825	0.00598362	-0.00207142	0.0132254	0.0113597	0.0283786	0.00463615	0.997906	1	0.575875	1	1.36058e-06	0.999997	FALSE	FALSE	FALSE	FALSE	TRUE	FALSE	-	-	-	-	-	-	SVEN_t47	-39	4188786	4188858	1	tRNA-Lys
7744950	0.0313718	0.000110183	0.0110911	0.0267645	0.0127673	0.0165498	0.0422057	1	1	1.39154e-06	1	0.00623138	FALSE	FALSE	FALSE	TRUE	FALSE	FALSE	SVEN_7062	73	7743168	7744877	-1	ABC transporter protein, ATP-binding component	SVEN_7063	168	7745118	7746212	1	ABC-type Fe3+-siderophore transport system,permease component
5300300	0.00632506	-0.000319877	0.00870888	-0.00114784	0.0283641	-0.000655783	0.997906	1	1	1	1.39398e-06	0.999997	FALSE	FALSE	FALSE	FALSE	TRUE	FALSE	SVEN_4924	60	5299854	5300240	-1	putative dioxygenase	-	-	-	-	-	-
4397800	-0.00441613	-0.0023718	0.00708117	0.00131425	0.0283574	-0.00059865	0.997906	1	1	1	1.40974e-06	0.999997	FALSE	FALSE	FALSE	FALSE	TRUE	FALSE	SVEN_4060	132	4396739	4397668	-1	N-acetylmuramic acid 6-phosphate etherase	-	-	-	-	-	-
3406725	-0.00389911	-0.000783156	0.00640163	-0.00770352	0.0283205	-0.00529252	0.997906	1	1	1	1.49978e-06	0.999997	FALSE	FALSE	FALSE	FALSE	TRUE	FALSE	SVEN_3105	527	3406082	3406198	-1	hypothetical protein	-	-	-	-	-	-
125425	-0.000273012	0.00387206	0.00906256	0.00428056	0.0283062	0.00259688	0.997906	1	1	1	1.53601e-06	0.999997	FALSE	FALSE	FALSE	FALSE	TRUE	FALSE	SVEN_0123	247	124204	125178	-1	Choline or glycine betaine ABC transporter,substrate binding protein	-	-	-	-	-	-
6781875	-0.0028209	0.00741596	0.0194352	-0.0052251	-0.00525438	0.0030138	0.997906	1	1.5846e-06	1	1	0.999997	FALSE	FALSE	TRUE	FALSE	FALSE	FALSE	SVEN_6224	204	6781480	6781671	-1	hypothetical protein	SVEN_6225	174	6782049	6782399	1	regulatory protein, ArsR
7030575	0.0186131	0.00339754	0.00499096	0.0266758	0.00357521	0.000962212	0.997906	1	1	1.62924e-06	1	0.999997	FALSE	FALSE	FALSE	TRUE	FALSE	FALSE	-	-	-	-	-	-	SVEN_6446	37	7030612	7031259	1	Transcriptional regulator, TetR family
5465850	0.0414196	0.00313476	0.00181982	0.00508804	0.000590369	0.00310839	1.69711e-06	1	1	1	1	0.999997	TRUE	FALSE	FALSE	FALSE	FALSE	FALSE	SVEN_5077	154	5463615	5465696	-1	Phosphate acetyltransferase	SVEN_5078	203	5466053	5467078	1	6-phosphofructokinase
3059875	0.0268852	4.75796e-05	-0.000761019	0.0266352	0.000375084	0.00258307	0.997906	1	1	1.75071e-06	1	0.999997	FALSE	FALSE	FALSE	TRUE	FALSE	FALSE	SVEN_2787	34	3058801	3059841	-1	putative glycosyl transferase	SVEN_2788	92	3059967	3061436	1	Cell envelope-associated transcriptional attenuator LytR-CpsA-Psr, subfamily A1
1080750	0.0413856	0.0024074	0.00194656	0.0252875	0.00242342	0.00280603	1.7642e-06	1	1	1.79833e-05	1	0.999997	TRUE	FALSE	FALSE	TRUE	FALSE	FALSE	SVEN_0952	133	1079994	1080617	-1	hypothetical protein	SVEN_0953	-29	1080721	1081038	1	hypothetical protein
4090850	0.00252149	-0.000602669	0.00590249	0.00139266	0.0110625	0.0204523	0.997906	1	1	1	1	1.76819e-06	FALSE	FALSE	FALSE	FALSE	FALSE	TRUE	SVEN_3763	113	4090552	4090737	-1	hypothetical protein	SVEN_t38	38	4090888	4090960	1	tRNA-Arg
2824975	-0.00491356	0.000923883	0.0025209	0.00338404	0.0282134	0.0003934	0.997906	1	1	1	1.79392e-06	0.999997	FALSE	FALSE	FALSE	FALSE	TRUE	FALSE	SVEN_2589	1219	2822242	2823756	-1	putative secreted sugar hydrolase	-	-	-	-	-	-
6530775	0.0202112	0.00037585	0.00703699	0.0265713	0.0062528	0.0084598	0.997906	1	1	1.96011e-06	1	0.999997	FALSE	FALSE	FALSE	TRUE	FALSE	FALSE	SVEN_6001	-12	6530173	6530787	-1	hypothetical protein	SVEN_6002	164	6530939	6531550	1	reductase
7836700	0.0412581	0.000937543	-0.00285526	0.00835076	2.17203e-05	0.00565595	2.03953e-06	1	1	1	1	0.999997	TRUE	FALSE	FALSE	FALSE	FALSE	FALSE	SVEN_7137	687	7835027	7836013	-1	ABC transporter permease protein	-	-	-	-	-	-
4980700	0.0146465	0.00572092	0.00499618	0.0265095	0.00173972	0.0138287	0.997906	1	1	2.18629e-06	1	0.704225	FALSE	FALSE	FALSE	TRUE	FALSE	FALSE	SVEN_4623	119	4980084	4980581	-1	Transcription elongation factor GreA	-	-	-	-	-	-
5930700	-0.010506	0.00355907	0.00870878	-0.00616099	0.0280816	-0.00121547	0.997906	1	1	1	2.23402e-06	0.999997	FALSE	FALSE	FALSE	FALSE	TRUE	FALSE	-	-	-	-	-	-	SVEN_5470	2144	5932844	5934334	1	putative protease
6323400	-0.0027204	0.00535818	0.00256586	0.00447593	0.00598731	0.0203467	0.997906	1	1	1	1	2.2533e-06	FALSE	FALSE	FALSE	FALSE	FALSE	TRUE	SVEN_5810	376	6321495	6323024	-1	UDP-N-acetylglucosamine 1-carboxyvinyltransferase	SVEN_5812	291	6323691	6326423	1	aconitate hydratase
6967550	0.0100471	0.00515029	0.0105567	0.00809124	0.00838124	0.0203298	0.997906	1	1	1	1	2.34242e-06	FALSE	FALSE	FALSE	FALSE	FALSE	TRUE	-	-	-	-	-	-	SVEN_6380	248	6967798	6968079	1	hypothetical protein
2871600	0.0410727	0.000550395	0.00403495	0.00524788	0.000577417	0.00126546	2.51618e-06	1	1	1	1	0.999997	TRUE	FALSE	FALSE	FALSE	FALSE	FALSE	SVEN_2631	-91	2870708	2871691	-1	2-hydroxyhepta-2,4-diene-1,7-dioate isomerase or 5-carboxymethyl-2-oxo-hex-3-ene-1,7-dioate decarboxylase	-	-	-	-	-	-
5915875	0.00445266	-0.00372808	0.00217904	0.0024761	0.0279937	0.00229846	0.997906	1	1	1	2.58487e-06	0.999997	FALSE	FALSE	FALSE	FALSE	TRUE	FALSE	-	-	-	-	-	-	SVEN_5455	220	5916095	5917411	1	Glutamate-1-semialdehyde aminotransferase
3077075	-0.00524539	0.00169622	0.00687432	0.00115831	0.0279887	1.00794e-05	0.997906	1	1	1	2.60622e-06	0.999997	FALSE	FALSE	FALSE	FALSE	TRUE	FALSE	SVEN_2802	661	3074993	3076414	-1	hypothetical protein	-	-	-	-	-	-
2624100	0.0051887	-0.00218561	0.00619562	0.000875508	0.0279568	0.000412805	0.997906	1	1	1	2.74794e-06	0.999997	FALSE	FALSE	FALSE	FALSE	TRUE	FALSE	SVEN_2421	-29	2623662	2624129	-1	hypothetical protein	-	-	-	-	-	-
7723750	0.0155245	0.00240929	0.0109343	0.000974131	0.0278944	0.00471117	0.997906	1	1	1	3.04615e-06	0.999997	FALSE	FALSE	FALSE	FALSE	TRUE	FALSE	SVEN_7056	70	7722736	7723680	-1	formyltransferase	SVEN_7057	173	7723923	7725299	1	Siderophore biosynthesis protein, monooxygenase
4090550	0.0125368	0.00212925	0.00723304	0.0203401	0.0130016	0.0201945	0.997906	1	1	0.0345056	1	3.18992e-06	FALSE	FALSE	FALSE	FALSE	FALSE	TRUE	-	-	-	-	-	-	SVEN_t37	-9	4090541	4090634	1	tRNA-Ser
2214925	-0.00197763	0.000107843	0.0101639	0.00268835	0.0278565	0.00389806	0.997906	1	1	1	3.24258e-06	0.999997	FALSE	FALSE	FALSE	FALSE	TRUE	FALSE	SVEN_2001	153	2213918	2214772	-1	putative (R)-specific enoyl-CoA hydratase	SVEN_2002	144	2215069	2215992	1	ABC transporter ATP-binding subunit
1854125	0.0408316	0.00112644	0.00323379	0.00662076	-0.00112665	0.00526395	3.30213e-06	1	1	1	1	0.999997	TRUE	FALSE	FALSE	FALSE	FALSE	FALSE	SVEN_1655	648	1852602	1853477	-1	putative uncharacterized protein	SVEN_1657	211	1854336	1855085	1	Probable enoyl-CoA hydratase EchA20
7703850	-0.000344296	0.00133179	0.0085652	0.00274316	0.0278186	0.0043885	0.997906	1	1	1	3.45173e-06	0.999997	FALSE	FALSE	FALSE	FALSE	TRUE	FALSE	SVEN_7035	481	7701801	7703369	-1	Non-ribosomal peptide synthetase	-	-	-	-	-	-
2972575	0.040756	0.00341778	0.000389567	0.0167859	0.00244977	0.00747195	3.59461e-06	1	1	1	1	0.999997	TRUE	FALSE	FALSE	FALSE	FALSE	FALSE	SVEN_2727	125	2971761	2972450	-1	Cell division transporter, ATP-binding protein FtsE	SVEN_2728	111	2972686	2972868	1	putative membrane protein
584450	0.00991871	0.00585766	0.00887232	0.00554723	0.00963418	0.0201131	0.997906	1	1	1	1	3.83824e-06	FALSE	FALSE	FALSE	FALSE	FALSE	TRUE	SVEN_t1	36	584327	584414	-1	tRNA-Leu	SVEN_0518	173	584623	584778	1	hydrophobic protein
3398725	-0.00183712	-0.000155217	0.00876447	0.00109964	0.0277409	0.00350182	0.997906	1	1	1	3.92241e-06	0.999997	FALSE	FALSE	FALSE	FALSE	TRUE	FALSE	SVEN_3097	77	3397083	3398648	-1	Long-chain-fatty-acid--CoA ligase	SVEN_3098	8	3398733	3399875	1	putative thiolase
505900	0.00976245	-2.23226e-05	0.0113738	0.00380676	0.0276886	0.00118075	0.997906	1	1	1	4.27352e-06	0.999997	FALSE	FALSE	FALSE	FALSE	TRUE	FALSE	-	-	-	-	-	-	SVEN_0464	228	506128	506493	1	hypothetical protein
5400600	0.0405387	-0.00131471	0.00189848	0.0165333	0.0018039	0.00211457	4.58497e-06	1	1	1	1	0.999997	TRUE	FALSE	FALSE	FALSE	FALSE	FALSE	-	-	-	-	-	-	SVEN_5016	54	5400654	5401901	1	Serine hydroxymethyltransferase
1900200	0.0405308	-0.0027529	-0.0011698	0.0148031	0.000654182	0.00437735	4.62519e-06	1	1	1	1	0.999997	TRUE	FALSE	FALSE	FALSE	FALSE	FALSE	SVEN_1702	136	1899666	1900064	-1	putative translation initiation inhibitor, yjgF family	-	-	-	-	-	-
1852475	-0.00225276	-0.00137324	0.0086478	0.00622592	0.0276107	0.00863099	0.997906	1	1	1	4.85511e-06	0.999997	FALSE	FALSE	FALSE	FALSE	TRUE	FALSE	SVEN_1654	39	1852011	1852436	-1	Guanyl-specific ribonuclease Sa	-	-	-	-	-	-
5274550	-0.000269529	-0.00174424	0.00480844	0.00481729	0.0276017	0.00222138	0.997906	1	1	1	4.92715e-06	0.999997	FALSE	FALSE	FALSE	FALSE	TRUE	FALSE	-	-	-	-	-	-	SVEN_4897	575	5275125	5276420	1	putative sugar transporter sugar binding protein
4345725	0.0404073	0.00172365	-0.000419987	0.0100355	0.00279906	-0.00119047	5.308e-06	1	1	1	1	0.999997	TRUE	FALSE	FALSE	FALSE	FALSE	FALSE	-	-	-	-	-	-	SVEN_4012	443	4346168	4346881	1	Haloacid dehalogenase hydrolase
1736225	0.00228926	0.00235306	-0.000835595	0.0260011	-0.00142114	0.00851308	0.997906	1	1	5.31433e-06	1	0.999997	FALSE	FALSE	FALSE	TRUE	FALSE	FALSE	SVEN_1556	449	1734361	1735776	-1	Iron-sulfur cluster assembly protein SufB	SVEN_1558	574	1736799	1737734	1	ABC-type multidrug transport system, ATPase component
6853000	-0.000678845	0.000841715	0.00817327	0.00396904	0.0275084	0.0013803	0.997906	1	1	1	5.73764e-06	0.999997	FALSE	FALSE	FALSE	FALSE	TRUE	FALSE	SVEN_6278	861	6851348	6852139	-1	conserved hypthetical protein	-	-	-	-	-	-
6177100	0.0403068	-0.00250985	0.0016624	0.010847	-0.00563905	0.00153718	5.93535e-06	1	1	1	1	0.999997	TRUE	FALSE	FALSE	FALSE	FALSE	FALSE	SVEN_5691	2141	6173397	6174959	-1	hypothetical protein	-	-	-	-	-	-
4157050	0.00329774	0.0039959	0.00834637	0.00754178	0.00999143	0.0199046	0.997906	1	1	1	1	6.14201e-06	FALSE	FALSE	FALSE	FALSE	FALSE	TRUE	SVEN_3831	121	4155919	4156929	-1	putative ABC transporter ATP-binding protein	-	-	-	-	-	-
8131425	2.06818e-05	0.00106887	0.00586263	-0.00417858	0.0274665	-0.00480645	0.997906	1	1	1	6.1422e-06	0.999997	FALSE	FALSE	FALSE	FALSE	TRUE	FALSE	SVEN_7378	575	8129618	8130850	-1	hypothetical protein	SVEN_7380	709	8132134	8133480	1	transport system permease protein
3951200	-0.00559769	-0.000430609	0.00309586	-0.000613395	0.0274659	-1.38709e-05	0.997906	1	1	1	6.1487e-06	0.999997	FALSE	FALSE	FALSE	FALSE	TRUE	FALSE	SVEN_3634	124	3949868	3951076	-1	hypothetical protein	-	-	-	-	-	-
7675200	-0.0074599	0.000248383	0.00332971	-0.000487885	0.0274582	0.00195157	0.997906	1	1	1	6.22613e-06	0.999997	FALSE	FALSE	FALSE	FALSE	TRUE	FALSE	SVEN_7014	742	7673682	7674458	-1	probable ATP-binding component of ABC transporter	-	-	-	-	-	-
7142575	0.00050361	-0.00168016	0.00782199	0.00471947	0.0274456	-0.000134914	0.997906	1	1	1	6.35473e-06	0.999997	FALSE	FALSE	FALSE	FALSE	TRUE	FALSE	SVEN_6534	4534	7136950	7138041	-1	hypothetical protein	SVEN_6536	1195	7143770	7144579	1	hypothetical protein
7278600	-0.00405527	-0.00191674	0.0100215	-0.00140557	0.0274436	0.00245518	0.997906	1	1	1	6.37522e-06	0.999997	FALSE	FALSE	FALSE	FALSE	TRUE	FALSE	SVEN_6652	288	7276729	7278312	-1	Rhamnulokinase	-	-	-	-	-	-
6554725	0.00158075	-0.00311984	0.00692952	-0.00563531	-0.00204148	0.0198164	0.997906	1	1	1	1	7.48311e-06	FALSE	FALSE	FALSE	FALSE	FALSE	TRUE	SVEN_6024	90	6553910	6554635	-1	Transcriptional regulator, TetR family	SVEN_6025	97	6554822	6556327	1	hypothetical protein
7721250	0.0400954	0.00280479	-0.000770424	0.00848914	-0.000981872	-0.000908718	7.50088e-06	1	1	1	1	0.999997	TRUE	FALSE	FALSE	FALSE	FALSE	FALSE	SVEN_7053	1078	7719567	7720172	-1	hypothetical protein	-	-	-	-	-	-
6911500	0.00761674	0.000128597	0.0111472	0.00517692	0.0273409	0.000279981	0.997906	1	1	1	7.53062e-06	0.999997	FALSE	FALSE	FALSE	FALSE	TRUE	FALSE	SVEN_6327	183	6910976	6911317	-1	oxidoreductase	SVEN_6328	-6	6911494	6912384	1	LysR-family transcriptional regulatory protein
6573125	-0.00415077	-0.000543695	0.00828241	0.00373651	0.027339	-0.00202288	0.997906	1	1	1	7.55419e-06	0.999997	FALSE	FALSE	FALSE	FALSE	TRUE	FALSE	-	-	-	-	-	-	SVEN_6042	1041	6574166	6575563	1	hypothetical protein
3928075	0.0400858	0.00189044	-0.000275164	0.0127482	-0.00145586	0.0144226	7.58127e-06	1	1	1	1	0.268447	TRUE	FALSE	FALSE	FALSE	FALSE	FALSE	SVEN_3612	153	3927194	3927922	-1	hypothetical protein	SVEN_3613	-40	3928035	3929057	1	Phenylacetate-CoA oxygenase, PaaG subunit
3306150	-0.00376021	0.00557474	0.0130802	-0.00515943	0.0073806	0.0198055	0.997906	1	0.735454	1	1	7.66883e-06	FALSE	FALSE	FALSE	FALSE	FALSE	TRUE	SVEN_3021	303	3301531	3305847	-1	hypothetical protein	-	-	-	-	-	-
2093600	-0.00302661	0.00311468	0.00736748	0.00794469	0.0273201	-0.00333486	0.997906	1	1	1	7.78824e-06	0.999997	FALSE	FALSE	FALSE	FALSE	TRUE	FALSE	-	-	-	-	-	-	SVEN_1882	844	2094444	2095328	1	hypothetical protein
3745200	-0.00639693	0.00224068	0.00655124	-0.0005039	0.00160228	0.0197615	0.997906	1	1	1	1	8.45968e-06	FALSE	FALSE	FALSE	FALSE	FALSE	TRUE	SVEN_3427	-91	3744890	3745291	-1	hypothetical protein	SVEN_3428	378	3745578	3746582	1	putative regulatory protein
3862800	0.0136386	-0.0013293	0.00418178	0.00421079	0.00542885	0.0197481	0.997906	1	1	1	1	8.7165e-06	FALSE	FALSE	FALSE	FALSE	FALSE	TRUE	-	-	-	-	-	-	SVEN_3556	-7	3862793	3863671	1	hypothetical protein
1094400	0.03994	-0.00409878	0.00479624	0.0196953	0.00163487	0.00884597	8.9033e-06	1	1	0.0824284	1	0.999997	TRUE	FALSE	FALSE	FALSE	FALSE	FALSE	SVEN_0965	61	1093704	1094339	-1	hypothetical protein	-	-	-	-	-	-
1541300	0.0399394	0.00319711	0.00493684	0.020797	0.000662712	0.0042944	8.90881e-06	1	1	0.018322	1	0.999997	TRUE	FALSE	FALSE	FALSE	FALSE	FALSE	SVEN_1373	192	1539336	1541108	-1	putative DHA2-subfamily multidrug transporter	SVEN_1374	214	1541514	1542464	1	putative integral membrane protein
5671100	0.00812016	0.00374744	0.0108087	0.0117564	0.0130568	0.0196783	0.997906	1	1	1	1	1.01789e-05	FALSE	FALSE	FALSE	FALSE	FALSE	TRUE	-	-	-	-	-	-	SVEN_t63	-6	5671094	5671166	1	tRNA-Glu
406800	0.0397648	-0.00381603	-0.000791269	0.00977249	0.000107299	0.00160711	1.07924e-05	1	1	1	1	0.999997	TRUE	FALSE	FALSE	FALSE	FALSE	FALSE	-	-	-	-	-	-	SVEN_0375	94	406894	408126	1	Serine phosphatase RsbU, regulator of sigma subunit
846150	0.0105008	0.0026748	0.00677099	0.00778909	0.000440604	0.0196378	0.997906	1	1	1	1	1.11362e-05	FALSE	FALSE	FALSE	FALSE	FALSE	TRUE	-	-	-	-	-	-	SVEN_0735	51	846201	846872	1	Transcriptional regulator, TetR family
7477375	0.0397045	0.00355056	0.000584447	0.0177968	0.00214258	0.00357594	1.15299e-05	1	1	0.919454	1	0.999997	TRUE	FALSE	FALSE	FALSE	FALSE	FALSE	SVEN_6828	817	7475794	7476558	-1	putative integral membrane protein	SVEN_6829	528	7477903	7478715	1	hypothetical protein
3410925	-0.00249014	0.000352894	0.00866898	0.000388853	0.027051	-0.000107639	0.997906	1	1	1	1.20146e-05	0.999997	FALSE	FALSE	FALSE	FALSE	TRUE	FALSE	-	-	-	-	-	-	SVEN_3111	582	3411507	3412160	1	Pyridoxamine 5-phosphate oxidase
972650	0.0246894	0.00165667	0.000184834	0.0254984	-0.000109352	0.00415039	0.997906	1	1	1.25859e-05	1	0.999997	FALSE	FALSE	FALSE	TRUE	FALSE	FALSE	-	-	-	-	-	-	SVEN_0849	288	972938	973399	1	putative acetyltransferase
4444800	0.00123955	0.00124178	0.000682013	-0.00152786	-0.0017119	0.0195504	0.997906	1	1	1	1	1.35074e-05	FALSE	FALSE	FALSE	FALSE	FALSE	TRUE	SVEN_4104	629	4443164	4444171	-1	Rhs protein	SVEN_4106	327	4445127	4446944	1	Asparagine synthetase
3707725	-0.000711755	0.000794974	0.00765257	0.00283031	0.0269452	0.0014082	0.997906	1	1	1	1.4231e-05	0.999997	FALSE	FALSE	FALSE	FALSE	TRUE	FALSE	-	-	-	-	-	-	SVEN_3393	198	3707923	3708753	1	3-oxoacyl-[acyl-carrier protein] reductase
7907275	0.000702262	0.000926683	0.00407577	-0.00366357	0.026918	-0.001848	0.997906	1	1	1	1.48622e-05	0.999997	FALSE	FALSE	FALSE	FALSE	TRUE	FALSE	SVEN_7194	19	7905073	7907256	-1	Myo-inositol 2-dehydrogenase	-	-	-	-	-	-
7521150	-0.00644442	-0.00399188	0.00221901	-0.000752631	0.0269175	-0.00282012	0.997906	1	1	1	1.4874e-05	0.999997	FALSE	FALSE	FALSE	FALSE	TRUE	FALSE	SVEN_6874	986	7519808	7520164	-1	hypothetical protein	-	-	-	-	-	-
678900	-0.000339374	0.000124049	0.00949356	0.00240153	0.0268738	0.00154618	0.997906	1	1	1	1.59481e-05	0.999997	FALSE	FALSE	FALSE	FALSE	TRUE	FALSE	SVEN_0585	-6	677659	678906	-1	hypothetical protein	-	-	-	-	-	-
639750	0.00637634	0.00723779	0.0184512	0.00621089	0.020885	0.0155844	0.997906	1	1.63888e-05	1	0.0803846	0.0364997	FALSE	FALSE	TRUE	FALSE	FALSE	FALSE	SVEN_0557	99	638149	639651	-1	putative sensor histidine kinase	-	-	-	-	-	-
1691800	0.000873036	-0.00481732	0.00304627	0.0049732	0.0268566	-0.000600659	0.997906	1	1	1	1.63899e-05	0.999997	FALSE	FALSE	FALSE	FALSE	TRUE	FALSE	-	-	-	-	-	-	SVEN_1515	885	1692685	1693692	1	Quinone oxidoreductase
5851375	0.0307902	3.87126e-06	0.000514233	0.0253157	0.00167052	0.0080019	0.0699141	1	1	1.71478e-05	1	0.999997	FALSE	FALSE	FALSE	TRUE	FALSE	FALSE	-	-	-	-	-	-	SVEN_5398	-14	5851361	5854225	1	Cell division protein FtsK
4444900	0.000640019	-0.00157427	0.00159803	5.33307e-05	0.00144764	0.0194101	0.997906	1	1	1	1	1.83889e-05	FALSE	FALSE	FALSE	FALSE	FALSE	TRUE	SVEN_4105	-86	4444252	4444986	-1	LmbE family protein	SVEN_4106	227	4445127	4446944	1	Asparagine synthetase
1284675	0.000186254	0.000259367	0.0137949	0.00331981	0.0148726	0.0193847	0.997906	1	0.215501	1	1	1.94411e-05	FALSE	FALSE	FALSE	FALSE	FALSE	TRUE	SVEN_t2	-29	1284630	1284704	-1	tRNA-Val	-	-	-	-	-	-
4754900	0.012771	0.00275521	0.00552721	0.00662438	0.00793325	0.0193759	0.997906	1	1	1	1	1.98204e-05	FALSE	FALSE	FALSE	FALSE	FALSE	TRUE	-	-	-	-	-	-	SVEN_4412	109	4755009	4755452	1	LSU ribosomal protein L13p
1770275	0.0392061	0.00259906	-0.000432525	0.00926171	0.00156384	0.00690158	1.98268e-05	1	1	1	1	0.999997	TRUE	FALSE	FALSE	FALSE	FALSE	FALSE	SVEN_1586	-10	1769860	1770285	-1	putative iron sulphur protein	-	-	-	-	-	-
2674050	0.0391617	0.000272665	-0.00160078	0.0140047	0.00125834	0.00847633	2.08011e-05	1	1	1	1	0.999997	TRUE	FALSE	FALSE	FALSE	FALSE	FALSE	-	-	-	-	-	-	SVEN_2458	953	2675003	2675989	1	Cell division transporter, ATP-binding protein FtsE
4986975	-0.00398245	0.00154453	0.00516835	-0.00557478	0.0266065	0.000581687	0.997906	1	1	1	2.43657e-05	0.999997	FALSE	FALSE	FALSE	FALSE	TRUE	FALSE	SVEN_4631	21	4986544	4986954	-1	RdlB protein	SVEN_4632	213	4987188	4987586	1	RdlA protein
6308100	0.000471918	-0.000421105	0.00213605	-0.00189075	0.00119052	0.0192367	0.997906	1	1	1	1	2.68449e-05	FALSE	FALSE	FALSE	FALSE	FALSE	TRUE	SVEN_5799	173	6307358	6307927	-1	containing ATPase domain	SVEN_5800	73	6308173	6309000	1	Enoyl-CoA hydratase
1433175	0.0219076	0.0038666	0.00431168	0.0120375	0.0084183	0.0192137	0.997906	1	1	1	1	2.82211e-05	FALSE	FALSE	FALSE	FALSE	FALSE	TRUE	SVEN_1271	117	1431733	1433058	-1	putative peptidase	SVEN_1272	-18	1433157	1433297	1	hypothetical protein
1088125	0.00047343	0.00479952	0.00125303	0.0150931	0.00105022	0.0192091	0.997906	1	1	1	1	2.84997e-05	FALSE	FALSE	FALSE	FALSE	FALSE	TRUE	-	-	-	-	-	-	SVEN_0961	27	1088152	1088412	1	hypothetical protein
1990725	0.0128806	-0.002595	0.00620826	0.00520908	0.026469	-6.21982e-06	0.997906	1	1	1	3.02512e-05	0.999997	FALSE	FALSE	FALSE	FALSE	TRUE	FALSE	SVEN_1785	-78	1990057	1990803	-1	hypothetical protein	-	-	-	-	-	-
4203200	0.00184827	0.00215345	0.00766962	0.000902153	0.0264426	0.00539615	0.997906	1	1	1	3.15332e-05	0.999997	FALSE	FALSE	FALSE	FALSE	TRUE	FALSE	SVEN_3868	504	4201257	4202696	-1	sporulation associated protein	SVEN_3869	67	4203267	4205495	1	putative secreted protein
6219425	0.000350342	0.003748	0.000119789	0.000159519	0.00441505	0.0191581	0.997906	1	1	1	1	3.18342e-05	FALSE	FALSE	FALSE	FALSE	FALSE	TRUE	-	-	-	-	-	-	SVEN_5731	34	6219459	6219956	1	hypothetical protein
445950	0.00201183	-0.00108871	0.00408933	0.00833833	0.0263987	0.000578114	0.997906	1	1	1	3.3777e-05	0.999997	FALSE	FALSE	FALSE	FALSE	TRUE	FALSE	SVEN_0416	1559	443417	444391	-1	hypothetical protein	SVEN_0418	211	446161	447711	1	Possible Glycerol-3-phosphate dehydrogenase
4541300	0.0385939	0.000393431	0.00171588	0.000150878	-0.00444006	-0.00119966	3.82502e-05	1	1	1	1	0.999997	TRUE	FALSE	FALSE	FALSE	FALSE	FALSE	-	-	-	-	-	-	SVEN_4196	900	4542200	4543024	1	hypothetical protein
8075500	0.00161928	-0.000670307	0.00433368	0.000570954	0.0262338	0.00100857	0.997906	1	1	1	4.36955e-05	0.999997	FALSE	FALSE	FALSE	FALSE	TRUE	FALSE	-	-	-	-	-	-	SVEN_7345	23	8075523	8076398	1	hypothetical protein
5605375	-0.00166025	-0.00124058	0.0014233	-0.000903047	0.026229	0.000245672	0.997906	1	1	1	4.40239e-05	0.999997	FALSE	FALSE	FALSE	FALSE	TRUE	FALSE	-	-	-	-	-	-	SVEN_5188	1628	5607003	5608853	1	acetolactate synthase large subunit
711950	0.0014258	0.00764214	0.00471786	0.00222934	0.00691849	0.0189875	0.997906	1	1	1	1	4.59665e-05	FALSE	FALSE	FALSE	FALSE	FALSE	TRUE	SVEN_0614	353	711028	711597	-1	hypothetical protein	-	-	-	-	-	-
523300	-0.00331202	-0.00355588	0.010354	-0.00213138	0.026201	-0.00181381	0.997906	1	1	1	4.59838e-05	0.999997	FALSE	FALSE	FALSE	FALSE	TRUE	FALSE	SVEN_0482	788	521160	522512	-1	hypothetical protein	SVEN_0484	152	523452	524147	1	4-phosphopantetheinyl transferase
5757575	0.0110214	0.0010623	0.00646733	0.0103559	-0.00118894	0.0189679	0.997906	1	1	1	1	4.79388e-05	FALSE	FALSE	FALSE	FALSE	FALSE	TRUE	SVEN_5329	55	5756969	5757520	-1	protein T24A6.7	SVEN_5330	121	5757696	5759210	1	4-aminobutyraldehyde dehydrogenase
4554525	0.0383638	-0.00307826	0.00237936	0.00470522	-0.00585414	0.00013621	4.88367e-05	1	1	1	1	0.999997	TRUE	FALSE	FALSE	FALSE	FALSE	FALSE	SVEN_4208	106	4553652	4554419	-1	hypothetical protein	SVEN_4209	78	4554603	4555292	1	Iron-dependent repressor IdeR or DtxR
5560300	0.0383625	0.000296709	-0.0040947	0.0181067	-0.00430504	-0.000765682	4.89041e-05	1	1	0.629932	1	0.999997	TRUE	FALSE	FALSE	FALSE	FALSE	FALSE	-	-	-	-	-	-	SVEN_5149	134	5560434	5561183	1	hypothetical protein
529400	0.00373716	0.000232629	0.00913593	-0.000547979	0.0261513	0.00046428	0.997906	1	1	1	4.96749e-05	0.999997	FALSE	FALSE	FALSE	FALSE	TRUE	FALSE	SVEN_0485	1287	524136	528113	-1	Malonyl CoA-acyl carrier protein transacylase	SVEN_0487	5696	535096	536373	1	FAD-binding protein
7691850	0.00376282	0.000188862	0.00632813	0.0054952	0.0261467	0.00306161	0.997906	1	1	1	5.00326e-05	0.999997	FALSE	FALSE	FALSE	FALSE	TRUE	FALSE	SVEN_7028	2510	7688021	7689340	-1	putative sugar binding secreted protein	-	-	-	-	-	-
573675	-0.00197236	0.00232481	0.0131724	-0.00049973	0.0261246	0.001386	0.997906	1	0.629806	1	5.1771e-05	0.999997	FALSE	FALSE	FALSE	FALSE	TRUE	FALSE	SVEN_0513	75	571891	573600	-1	putative ABC transporter	-	-	-	-	-	-
4986225	0.0284662	0.0018957	0.00306487	0.0246401	-0.00234681	0.00373469	0.481046	1	1	5.28355e-05	1	0.999997	FALSE	FALSE	FALSE	TRUE	FALSE	FALSE	SVEN_4629	76	4985109	4986149	-1	Cell envelope-associated transcriptional attenuator LytR-CpsA-Psr, subfamily A1	SVEN_4630	43	4986268	4986474	1	hypothetical protein
5110675	-0.00431742	-0.00166935	0.00131604	-0.000701023	0.0261055	-9.53954e-05	0.997906	1	1	1	5.33296e-05	0.999997	FALSE	FALSE	FALSE	FALSE	TRUE	FALSE	SVEN_4748	1338	5108630	5109337	-1	phage shock protein A, PspA	SVEN_4750	1037	5111712	5112710	1	putative membrane protein
7427975	0.000800411	0.0011811	0.0058336	-0.000980465	0.026089	0.00146236	0.997906	1	1	1	5.47134e-05	0.999997	FALSE	FALSE	FALSE	FALSE	TRUE	FALSE	SVEN_6780	1404	7425036	7426571	-1	monooxygenase, flavin-binding family	SVEN_6782	745	7428720	7429781	1	Dihydrodipicolinate reductase
1888400	0.0382537	-0.000875414	0.00554763	0.0186808	2.10324e-05	8.01635e-05	5.48651e-05	1	1	0.307669	1	0.999997	TRUE	FALSE	FALSE	FALSE	FALSE	FALSE	SVEN_1687	317	1887091	1888083	-1	Prolipoprotein diacylglyceryl transferase	-	-	-	-	-	-
1291000	-0.00626316	-0.00233921	0.0040065	-0.00141094	0.0260861	-0.000852474	0.997906	1	1	1	5.49561e-05	0.999997	FALSE	FALSE	FALSE	FALSE	TRUE	FALSE	SVEN_1143	458	1290129	1290542	-1	hypothetical protein	-	-	-	-	-	-
1394775	0.0382363	9.04817e-05	0.00514409	0.00804508	0.000603929	0.00744879	5.58832e-05	1	1	1	1	0.999997	TRUE	FALSE	FALSE	FALSE	FALSE	FALSE	SVEN_1240	-88	1393097	1394863	-1	Bacterial proteasome-activating AAA-ATPase	SVEN_1241	342	1395117	1395428	1	putative ferredoxin
637450	-0.0033016	-0.000931622	0.00553309	-0.00181736	0.0260512	0.00124229	0.997906	1	1	1	5.80063e-05	0.999997	FALSE	FALSE	FALSE	FALSE	TRUE	FALSE	SVEN_0554	44	636783	637406	-1	ATP-GTP binding protein	-	-	-	-	-	-
5168550	0.0381413	0.00282711	0.0109838	0.0135215	0.00314393	0.00799707	6.17693e-05	1	1	1	1	0.999997	TRUE	FALSE	FALSE	FALSE	FALSE	FALSE	SVEN_4803	394	5167023	5168156	-1	putative metal-transport protein	SVEN_4804	30	5168580	5169164	1	hypothetical protein
6905750	-0.00099397	-0.00171848	0.00411347	0.00150058	0.0259943	-0.00113469	0.997906	1	1	1	6.33333e-05	0.999997	FALSE	FALSE	FALSE	FALSE	TRUE	FALSE	-	-	-	-	-	-	SVEN_6323	53	6905803	6906801	1	Muramoyltetrapeptide carboxypeptidase
6758975	-0.0026698	0.00151756	0.0124695	-0.00216771	0.0259234	-0.0020656	0.997906	1	1	1	7.06532e-05	0.999997	FALSE	FALSE	FALSE	FALSE	TRUE	FALSE	-	-	-	-	-	-	SVEN_6205	676	6759651	6760865	1	hypothetical protein
6572700	0.00264521	0.000524721	0.00751889	0.00455492	0.0259126	0.000497067	0.997906	1	1	1	7.18328e-05	0.999997	FALSE	FALSE	FALSE	FALSE	TRUE	FALSE	-	-	-	-	-	-	SVEN_6041	170	6572870	6574135	1	monooxygenase, FAD-binding protein
6919775	0.0379891	0.00370334	-0.00454068	0.0131618	-0.00469722	0.00679352	7.24901e-05	1	1	1	1	0.999997	TRUE	FALSE	FALSE	FALSE	FALSE	FALSE	SVEN_6336	1253	6918004	6918522	-1	GCN5-related N-acetyltransferase	SVEN_6338	324	6920099	6921331	1	aminotransferase, class I and II
6137650	0.0377595	0.00311834	-0.00199646	0.0231259	-0.0013055	0.0043092	9.21699e-05	1	1	0.00059215	1	0.999997	TRUE	FALSE	FALSE	FALSE	FALSE	FALSE	SVEN_5652	177	6135635	6137473	-1	hypothetical protein	SVEN_5653	267	6137917	6138324	1	hypothetical protein
7675225	-0.00651691	-0.0015315	0.00287232	0.000196213	0.0257467	0.00185469	0.997906	1	1	1	9.26521e-05	0.999997	FALSE	FALSE	FALSE	FALSE	TRUE	FALSE	SVEN_7015	-90	7674455	7675315	-1	ABC transporter permease	-	-	-	-	-	-
4113900	-0.00725303	0.00264283	0.00856661	-0.000522267	0.00268168	0.0186492	0.997906	1	1	1	1	9.44064e-05	FALSE	FALSE	FALSE	FALSE	FALSE	TRUE	SVEN_3788	377	4113359	4113523	-1	hypothetical protein	-	-	-	-	-	-
4019600	0.0188347	0.00684253	0.00390653	0.0242815	0.00607819	0.0106403	0.997906	1	1	9.48935e-05	1	0.999997	FALSE	FALSE	FALSE	TRUE	FALSE	FALSE	-	-	-	-	-	-	SVEN_3704	240	4019840	4020535	1	Transcriptional regulator, IclR family
2721250	0.0377289	0.00156058	-0.000515254	0.00705728	-0.00102601	0.000218135	9.51561e-05	1	1	1	1	0.999997	TRUE	FALSE	FALSE	FALSE	FALSE	FALSE	SVEN_2508	904	2719672	2720346	-1	Potassium-transporting ATPase C chain	-	-	-	-	-	-

## Sheet: Table S1D
pos	Diff			Apv			Pk			Left Gene	Distance	Start	End	Strand	Product	Right Gene	Distance	Start	End	Strand	Product	AffyLogC Left							AffyLogC Right
	∆whiB::FLAG-whiB/FLAG	∆whiB::FLAG-whiB(4C-S)/FLAG	WT/FLAG	∆whiB::FLAG-whiB/FLAG	∆whiB::FLAG-whiB(4C-S)/FLAG	WT/FLAG	∆whiB::FLAG-whiB/FLAG	∆whiB::FLAG-whiB(4C-S)/FLAG	WT/FLAG
2565525	0.231514	-0.00311324	0.0136933	7.85678e-121	1	0.852934	TRUE	FALSE	FALSE	SVEN_2373	627	2563915	2564898	-1	UDP-glucose 4-epimerase	-	-	-	-	-	-	0.303922	0.306885	-0.68787	-0.232713	0.13284	0.00728364	0.515201	-	-	-	-	-	-	-
2854125	0.22184	0.0240092	0.024914	1.11118e-110	3.04632e-12	1.94863e-11	TRUE	TRUE	TRUE	SVEN_2614	134	2852597	2853991	-1	hypothetical protein	SVEN_t23	51	2854176	2854249	1	tRNA-Lys	-0.0444754	-0.366673	-1.69655	-2.40478	-2.57691	-0.0159662	0.903127	-	-	-	-	-	-	-
5084250	0.207537	0.000988431	0.00255238	1.82873e-96	1	1	TRUE	FALSE	FALSE	SVEN_4724	186	5083405	5084064	-1	hypothetical protein	SVEN_4725	78	5084328	5085416	1	GTP-binding and nucleic acid-binding protein YchF	-0.0589092	-0.538451	-0.597296	-0.362463	-0.526805	-0.426889	0.0289205	0.685587	1.03523	0.0422201	-0.558248	0.417596	-0.224583	1.0386
5948575	0.205354	0.00287009	0.00588989	2.23762e-94	1	1	TRUE	FALSE	FALSE	SVEN_5479	245	5947542	5948330	-1	SOS-response repressor and protease LexA	-	-	-	-	-	-	0.407445	-0.509883	-0.730803	-0.644825	-0.860615	-0.442214	-0.0775707	-	-	-	-	-	-	-
6034350	0.200224	0.00823922	0.00425718	1.46904e-89	1	1	TRUE	FALSE	FALSE	-	-	-	-	-	-	SVEN_5552	56	6034406	6035734	1	RNA methyltransferase, TrmA family	-	-	-	-	-	-	-	1.06166	1.41079	-0.0108145	-0.486147	-0.135602	-0.737992	-0.361241
3842325	0.187917	-0.00222203	0.00381724	1.69982e-78	1	1	TRUE	FALSE	FALSE	SVEN_3534	71	3841286	3842254	-1	ABC-type multidrug transport system, ATPase component	SVEN_3535	117	3842442	3842999	1	hypothetical protein	0.0331991	-0.261243	-0.266145	-0.208646	-0.495577	-0.47049	0.139672	-0.0826063	0.154765	0.0814394	0.117554	0.0174956	-0.0142592	-0.483803
5948600	0.186348	0.00289853	0.0058145	3.89672e-77	1	1	TRUE	FALSE	FALSE	SVEN_5479	270	5947542	5948330	-1	SOS-response repressor and protease LexA	SVEN_5481	169	5948769	5949278	1	Ribonucleotide reductase transcriptional regulator NrdR	0.407445	-0.509883	-0.730803	-0.644825	-0.860615	-0.442214	-0.0775707	0.458063	-0.111512	-0.471366	-0.243407	-0.128219	-0.0820083	0.00115972
5227375	0.176666	0.00243107	0.00542881	5.42461e-69	1	1	TRUE	FALSE	FALSE	-	-	-	-	-	-	SVEN_4855	426	5227801	5228889	1	Lon protease with PDZ domain	-	-	-	-	-	-	-	0.378946	0.220515	-0.533479	-0.352934	-1.2583	-1.07236	0.419828
6702925	0.170253	-0.00175425	-0.000568372	7.75878e-64	1	1	TRUE	FALSE	FALSE	-	-	-	-	-	-	SVEN_6147	72	6702997	6703440	1	hypothetical protein	-	-	-	-	-	-	-	0.876905	0.231997	-0.841254	-1.27163	-2.1464	-2.20783	-0.758292
1234625	0.162551	0.00836464	0.00806028	6.79405e-58	1	1	TRUE	FALSE	FALSE	SVEN_1088	128	1233931	1234497	-1	Uracil phosphoribosyltransferase or Pyrimidine operon regulatory protein PyrR	SVEN_1089	119	1234744	1235244	1	DNA-binding protein	-0.793472	0.957722	-0.916415	-0.518444	1.02377	0.309731	0.72616	0.776609	0.208392	-0.0438949	-0.125946	0.00597836	-0.0857547	0.467318
5391975	0.161401	0.00535043	0.00927297	4.96154e-57	1	1	TRUE	FALSE	FALSE	-	-	-	-	-	-	SVEN_5008	164	5392139	5393056	1	Homoserine kinase	-	-	-	-	-	-	-	0.23322	0.22668	-0.013131	-0.533529	-0.210518	-0.436547	-0.398942
4263350	0.154705	0.00329346	0.000876529	4.02458e-52	1	1	TRUE	FALSE	FALSE	SVEN_3916	103	4262219	4263247	-1	Transcriptional regulator, LacI family	-	-	-	-	-	-	0.463272	-0.441978	-1.91831	-0.029987	0.440784	-0.124663	0.162216	-	-	-	-	-	-	-
1600950	0.15049	-0.00825415	-0.0099548	3.87606e-49	1	1	TRUE	FALSE	FALSE	SVEN_r6	557	1599982	1600393	-1	16S ribosomal RNA	-	-	-	-	-	-	-	-	-	-	-	-	-	-	-	-	-	-	-	-
1342250	0.146014	-0.00204178	0.00334068	4.65091e-46	1	1	TRUE	FALSE	FALSE	SVEN_1190	144	1340979	1342106	-1	Phenylalanyl-tRNA synthetase alpha chain	-	-	-	-	-	-	0.709104	1.58157	0.378889	-0.345439	0.31673	0.0567804	0.0310469	-	-	-	-	-	-	-
6982075	0.14146	0.00483543	0.00306439	5.07859e-43	1	1	TRUE	FALSE	FALSE	SVEN_6396	157	6981130	6981918	-1	Transcriptional regulator, IclR family	SVEN_6397	38	6982113	6982370	1	WhiB-type transcriptional regulator	0.0736486	-0.396521	-0.082821	0.124613	0.00443523	0.0452945	-0.118402	-0.263784	-0.673698	0.101965	0.233096	0.154892	0.0196082	0.0897819
160350	0.141113	-0.002441	0.000293148	8.57875e-43	1	1	TRUE	FALSE	FALSE	-	-	-	-	-	-	SVEN_0154	47	160397	161764	1	NADPH-dependent mycothiol reductase Mtr	-	-	-	-	-	-	-	0.0206427	-0.0411033	-0.229184	-0.435191	-0.989803	-0.640386	-0.0462492
5362025	0.140036	0.0015478	0.00362341	4.33032e-42	1	1	TRUE	FALSE	FALSE	-	-	-	-	-	-	SVEN_4983	609	5362634	5365537	1	putative sensor histidine kinase	-	-	-	-	-	-	-	0.407485	0.840114	-0.0499087	0.602098	0.177019	0.122514	0.67929
1978950	0.136235	0.00623778	0.0069817	1.18708e-39	1	1	TRUE	FALSE	FALSE	SVEN_1776	-75	1977583	1979025	-1	2-keto-3-deoxy-D-arabino-heptulosonate-7- phosphate synthase II	SVEN_1777	84	1979034	1981925	1	N-acetylmuramoyl-L-alanine amidase	0.778346	0.481053	0.0802062	0.0327019	0.502387	0.130269	0.791282	-0.00732679	1.54338	-0.125219	0.0602572	0.355366	0.388964	0.281942
4263375	0.130035	0.000666816	0.00178001	8.11221e-36	1	1	TRUE	FALSE	FALSE	SVEN_3916	128	4262219	4263247	-1	Transcriptional regulator, LacI family	SVEN_3918	984	4264359	4265198	1	putative hydrolase	0.463272	-0.441978	-1.91831	-0.029987	0.440784	-0.124663	0.162216	0.372629	0.160603	-0.17623	0.0335024	0.0582634	-0.0253213	-0.125519
406875	0.126427	-0.0049502	0.00350792	1.14527e-33	1	1	TRUE	FALSE	FALSE	-	-	-	-	-	-	SVEN_0375	19	406894	408126	1	Serine phosphatase RsbU, regulator of sigma subunit	-	-	-	-	-	-	-	-0.120616	0.0804813	0.0464243	-0.113734	-0.784036	-0.348085	-0.114836
4641075	0.126117	0.00597943	0.0066762	1.74156e-33	1	1	TRUE	FALSE	FALSE	SVEN_4285	-77	4639533	4641152	-1	Di-or tripeptide transporter	SVEN_4286	174	4641249	4642259	1	Octaprenyl-diphosphate synthase or Dimethylallyltransferase or Geranyltranstransferase (farnesyldiphosphate synthase) or Geranylgeranyl pyrophosphate synthetase	-0.128877	-0.0982402	-0.053362	0.281836	-0.368739	-0.413595	-0.05836	0.71387	0.986126	-0.121371	-0.0712218	0.253303	0.0358359	0.530793
344825	0.125818	-0.00373567	0.00208144	2.60414e-33	1	1	TRUE	FALSE	FALSE	SVEN_0321	85	341396	344740	-1	multi-domain regulatory protein	SVEN_0322	64	344889	346973	1	hypothetical protein	-0.0800347	0.146113	-0.0662006	-0.000800747	0.0869748	0.0976386	-0.0606798	-0.141471	-0.11513	-0.12282	-0.341244	-1.54391	-1.43627	-1.06769
4699050	0.125335	-0.00240078	0.00144029	4.98541e-33	1	1	TRUE	FALSE	FALSE	-	-	-	-	-	-	SVEN_4345	403	4699453	4702989	1	DNA-directed RNA polymerase beta subunit	-	-	-	-	-	-	-	0.255977	1.51222	0.36543	-0.80076	0.0377925	-0.254859	0.793763
7666450	0.123428	0.000843835	0.0101191	6.31564e-32	1	1	TRUE	FALSE	FALSE	SVEN_7007	219	7665776	7666231	-1	hypothetical protein	SVEN_7008	-2	7666448	7666879	1	hypothetical protein	-0.132302	0.0105914	0.023229	0.0847368	-0.0268053	-0.192306	-0.615015	-0.0818839	0.0128027	-0.00619123	0.0692978	-0.197946	-1.30863	-1.09426
2157425	0.119784	0.00289102	0.0101997	7.26503e-30	1	1	TRUE	FALSE	FALSE	SVEN_1940	128	2155591	2157297	-1	putative integral membrane protein	SVEN_1941	90	2157515	2158378	1	3-methyl-2-oxobutanoatehydroxymethyltransferase	0.151338	0.0465347	-2.60142	0.217109	0.107351	0.314248	-0.10276	0.113536	-0.234875	-0.0664047	0.0141723	0.0394995	-0.0666082	-0.0645302
6276675	0.116615	0.00279642	0.00226083	4.01275e-28	1	1	TRUE	FALSE	FALSE	SVEN_5780	223	6276213	6276452	-1	hypothetical protein	SVEN_5781	27	6276702	6277625	1	putative monooxygenase	-0.101599	-0.0408259	0.102368	0.0466318	0.0353261	0.0517039	0.245111	0.399465	-0.54634	-0.14538	0.105922	-0.253909	0.269784	0.319707
7432225	0.114838	0.0020998	0.00421869	3.63532e-27	1	1	TRUE	FALSE	FALSE	SVEN_6784	246	7431371	7431979	-1	transcription regulator	SVEN_6785	65	7432290	7433570	1	hypothetical protein	0.0637215	0.114254	-0.130334	0.00591455	-0.0570195	0.0405368	0.0157086	-0.0913252	0.0682279	0.0546557	-0.0658898	-0.182641	0.0375949	-0.253106
8175375	0.112132	-0.00146349	0.00545844	9.76533e-26	1	1	TRUE	FALSE	FALSE	SVEN_7414	50	8174876	8175325	-1	hypothetical protein	SVEN_7415	65	8175440	8175772	1	hypothetical protein	0.0587614	0.00253105	-0.15932	0.731095	0.107457	0.404478	0.696987	-0.0017497	-0.132633	-0.191322	0.37181	0.20697	0.0750275	-0.18028
5431950	0.110297	0.0106251	0.00956249	8.7001e-25	1	1	TRUE	FALSE	FALSE	SVEN_5047	-17	5431032	5431967	-1	putative cellulose-binding protein	-	-	-	-	-	-	0.372966	0.0647882	0.49862	1.02302	0.692965	0.65283	0.879518	-	-	-	-	-	-	-
1708550	0.109839	-0.00102172	-0.00164988	1.49502e-24	1	1	TRUE	FALSE	FALSE	-	-	-	-	-	-	SVEN_1527	393	1708943	1709275	1	hypothetical protein	-	-	-	-	-	-	-	0.106172	-0.151069	0.0841971	0.125929	-9.10663e-05	0.235054	0.308344
109700	0.108514	0.00200767	0.00273087	7.04891e-24	1	1	TRUE	FALSE	FALSE	SVEN_0107	70	107855	109630	-1	putative serine or threonine protein kinase	SVEN_0108	72	109772	110110	1	thioredoxin	0.162815	0.117017	0.109448	0.103619	0.281138	0.00478191	-0.35097	0.0933167	0.0782	-0.156742	-0.239943	-0.168786	-0.141248	-0.217867
1812150	0.106638	0.00403957	-0.000373342	6.13907e-23	1	1	TRUE	FALSE	FALSE	SVEN_1623	282	1810357	1811868	-1	SSU ribosomal protein S1p	SVEN_1624	66	1812216	1813055	1	SAM-dependent methyltransferases	0.199848	1.03329	0.725982	-0.468882	0.0732048	-0.536606	1.00806	0.575656	0.625567	0.235666	-0.183426	-0.0507647	0.0558646	-0.0415987
6876875	0.105992	0.00177537	0.00728472	1.28227e-22	1	1	TRUE	FALSE	FALSE	SVEN_6302	82	6876137	6876793	-1	Phosphatidylserine decarboxylase	-	-	-	-	-	-	0.324453	0.456497	0.322547	-0.117714	-0.0749577	-0.277496	0.393032	-	-	-	-	-	-	-
6177200	0.104258	-0.00229261	0.000490794	9.0658e-22	1	1	TRUE	FALSE	FALSE	SVEN_5692	-19	6175033	6177219	-1	ABC transporter ATP-binding protein	-	-	-	-	-	-	0.0133002	-0.221031	0.679078	0.694162	-0.00504733	0.00811177	-0.0896943	-	-	-	-	-	-	-
6642825	0.0996102	0.00169806	0.00106463	1.46701e-19	1	1	TRUE	FALSE	FALSE	-	-	-	-	-	-	SVEN_6100	109	6642934	6644724	1	hypothetical protein	-	-	-	-	-	-	-	-0.0620597	-0.0852621	-0.103182	-0.00176712	-0.357922	-0.171118	-0.529856
3459375	0.0995305	0.00164124	0.0035186	1.59742e-19	1	1	TRUE	FALSE	FALSE	-	-	-	-	-	-	SVEN_3163	-41	3459334	3459669	1	Conserved hypothetical protein	-	-	-	-	-	-	-	-0.139499	0.0236801	-0.038498	-0.0566349	0.129324	0.047893	-0.231149
5074375	0.0977706	0.00183517	0.00197612	1.03115e-18	1	1	TRUE	FALSE	FALSE	SVEN_4713	208	5072497	5074167	-1	Fumarate hydratase class I, aerobic	SVEN_4714	-15	5074360	5075079	1	hypothetical protein	0.519393	-0.0168488	-0.35308	-0.133064	-0.115207	-0.264434	-0.234238	0.428563	0.224031	-0.260591	0.0485326	0.0282511	-0.176836	0.236843
1283925	0.0963725	0.0012879	0.00228184	4.43258e-18	1	1	TRUE	FALSE	FALSE	SVEN_1135	210	1283149	1283715	-1	hypothetical protein	SVEN_1136	-88	1283837	1284565	1	putative DNA polymerase III	-0.0908039	0.0130023	0.146391	0.542543	0.0849131	0.0723381	0.899158	0.0102203	-0.312527	0.343502	0.66441	0.0450987	-0.0756145	0.881119
4990650	0.0963378	-0.00365697	0.00445987	4.59466e-18	1	1	TRUE	FALSE	FALSE	SVEN_4634	-63	4989373	4990713	-1	hypothetical protein	SVEN_4635	219	4990869	4992512	1	putative secreted protein	-0.263101	0.0945369	-0.371481	0.68154	0.302052	0.102443	0.372796	-0.0164883	0.100258	-0.275806	-1.2227	-2.67112	-0.912632	-0.418081
4641050	0.0963222	0.00340194	0.00418149	4.66926e-18	1	1	TRUE	FALSE	FALSE	SVEN_4284	1551	4637499	4639499	-1	Fumarylacetoacetase	SVEN_4286	199	4641249	4642259	1	Octaprenyl-diphosphate synthase or Dimethylallyltransferase or Geranyltranstransferase (farnesyldiphosphate synthase) or Geranylgeranyl pyrophosphate synthetase	-0.15818	-0.00212539	0.0113731	-0.0907412	-0.443647	-0.587576	-0.0305266	0.71387	0.986126	-0.121371	-0.0712218	0.253303	0.0358359	0.530793
2484850	0.0961859	0.00573758	0.00290732	5.37651e-18	1	1	TRUE	FALSE	FALSE	SVEN_2302	158	2484477	2484692	-1	hypothetical protein	-	-	-	-	-	-	1.18503	-1.11785	0.150759	0.586534	0.0716453	0.38516	1.57398	-	-	-	-	-	-	-
1978925	0.0954476	0.00430355	0.00556954	1.14989e-17	1	1	TRUE	FALSE	FALSE	-	-	-	-	-	-	SVEN_1777	109	1979034	1981925	1	N-acetylmuramoyl-L-alanine amidase	-	-	-	-	-	-	-	-0.00732679	1.54338	-0.125219	0.0602572	0.355366	0.388964	0.281942
5117550	0.0947808	-4.81419e-05	0.00673696	2.2737e-17	1	1	TRUE	FALSE	FALSE	SVEN_4755	95	5117228	5117455	-1	hypothetical protein	SVEN_4756	154	5117704	5120148	1	putative lipoprotein	-0.0650548	0.104064	-0.245899	-0.403268	-1.66696	-1.16636	-0.0685762	-0.260751	-0.157425	-0.934442	-3.08349	-4.4197	-2.92461	-2.10017
5386275	0.094186	0.00576504	0.00188585	4.16042e-17	1	1	TRUE	FALSE	FALSE	SVEN_t58	44	5386160	5386231	-1	tRNA-Arg	SVEN_5003	117	5386392	5386886	1	Response regulator receiver	-	-	-	-	-	-	-	0.577076	-1.36676	-0.848928	0.61633	-0.0356002	-0.0922274	0.863447
4554500	0.0939149	0.00153324	0.00162208	5.47251e-17	1	1	TRUE	FALSE	FALSE	SVEN_4208	81	4553652	4554419	-1	hypothetical protein	SVEN_4209	103	4554603	4555292	1	Iron-dependent repressor IdeR or DtxR	0.15881	-0.173596	0.139731	-0.131475	-0.191299	-0.224483	0.177364	0.278318	0.224819	-0.2164	-0.0133004	-0.131058	0.0922214	0.227544
1577500	0.0934245	-0.000245655	0.00328347	8.96767e-17	1	1	TRUE	FALSE	FALSE	SVEN_1410	228	1575617	1577272	-1	CTP synthase	SVEN_1411	422	1577922	1579685	1	Glucoamylase and related glycosyl hydrolases	-0.196372	2.24503	-0.278391	-1.83489	-0.511476	-0.327125	0.271165	-0.11073	0.0628092	0.0773249	-0.890942	-0.700201	-0.656121	0.117395
825	0.0930425	0.0091236	0.0158712	1.31526e-16	1	0.0212102	TRUE	FALSE	FALSE	-	-	-	-	-	-	SVEN_0004	239	1064	1678	1	hypothetical protein	-	-	-	-	-	-	-	-0.144909	0.147527	0.0429093	-0.00897359	0.0654813	-0.0579167	-0.190895
3008875	0.0915256	0.0146695	0.0155618	5.92857e-16	0.033316	0.0369767	TRUE	FALSE	FALSE	SVEN_2752	193	3007951	3008682	-1	Ribosomal subunit interface protein	-	-	-	-	-	-	0.444728	-1.93117	-0.559081	0.709037	-0.508951	-0.639342	-0.0342839	-	-	-	-	-	-	-
8061700	0.0906628	-0.00064454	0.00263562	1.38103e-15	1	1	TRUE	FALSE	FALSE	SVEN_7331	30	8060411	8061670	-1	hypothetical protein	-	-	-	-	-	-	-0.0583841	0.105564	0.0228933	-0.0646571	-0.195993	-0.13087	-0.184028	-	-	-	-	-	-	-
4838175	0.0906154	-0.00116472	0.00351264	1.44623e-15	1	1	TRUE	FALSE	FALSE	-	-	-	-	-	-	SVEN_4485	214	4838389	4839663	1	Succinyl-CoA ligase	-	-	-	-	-	-	-	0.029247	-0.0440949	-0.520646	-0.78926	0.119102	0.0374004	1.37482
7052525	0.090187	-0.00248008	5.79412e-06	2.19401e-15	1	1	TRUE	FALSE	FALSE	SVEN_6464	289	7049921	7052236	-1	secreted protein	-	-	-	-	-	-	0.0664921	0.00885059	0.195672	0.0518872	0.0690143	0.100507	-0.055879	-	-	-	-	-	-	-
2425175	0.0901189	0.00528389	0.0202058	2.34381e-15	1	2.98417e-06	TRUE	FALSE	TRUE	SVEN_t12	-45	2425144	2425220	-1	tRNA-Met	-	-	-	-	-	-	-	-	-	-	-	-	-	-	-	-	-	-	-	-
5445400	0.0900166	0.00358596	0.00451171	2.58808e-15	1	1	TRUE	FALSE	FALSE	-	-	-	-	-	-	SVEN_5061	4	5445404	5447218	1	putative glycosyl transferase	-	-	-	-	-	-	-	-0.151309	-9.18992e-05	0.00388083	-0.632258	-2.21175	-1.12762	0.780242
4908225	0.0881209	-0.002103	0.00158149	1.59336e-14	1	1	TRUE	FALSE	FALSE	-	-	-	-	-	-	SVEN_4553	208	4908433	4909491	1	putative lipoprotein	-	-	-	-	-	-	-	1.20532	1.18783	0.768391	-1.23534	0.00508242	-0.124327	0.267056
6623925	0.0874904	0.00600621	0.00894147	2.89221e-14	1	1	TRUE	FALSE	FALSE	SVEN_6081	-22	6621986	6623947	-1	LPXTG-motif cell wall anchor domain protein	SVEN_6082	229	6624154	6625941	1	Glyoxylate carboligase	0.0340378	-0.419064	-0.249008	0.67405	0.163572	0.277445	0.490547	-0.086439	-0.0539011	0.0555024	0.0451847	-0.119404	0.0651908	-0.0250388
7157150	0.0873259	0.000953213	0.00245572	3.37648e-14	1	1	TRUE	FALSE	FALSE	SVEN_6546	76	7156523	7157074	-1	hypothetical protein	SVEN_t68	119	7157269	7157342	1	tRNA-Pro	0.114006	-0.297186	-0.442265	-0.0203656	-0.167776	-0.153738	-0.406083	-	-	-	-	-	-	-
4682500	0.0860877	0.00970993	0.0232072	1.07317e-13	1	1.95113e-09	TRUE	FALSE	TRUE	-	-	-	-	-	-	SVEN_t52	8	4682508	4682589	1	tRNA-Tyr	-	-	-	-	-	-	-	-	-	-	-	-	-	-
3434300	0.0860057	0.00274599	0.00572968	1.15786e-13	1	1	TRUE	FALSE	FALSE	-	-	-	-	-	-	SVEN_3137	133	3434433	3436493	1	hypothetical protein	-	-	-	-	-	-	-	-0.00727258	-0.375684	-0.228397	0.468917	-0.0643453	0.107971	0.290002
7052400	0.0855733	0.00192612	-0.000667265	1.72676e-13	1	1	TRUE	FALSE	FALSE	SVEN_6464	164	7049921	7052236	-1	secreted protein	SVEN_6465	5	7052405	7053040	1	hypothetical protein	0.0664921	0.00885059	0.195672	0.0518872	0.0690143	0.100507	-0.055879	-	-	-	-	-	-	-
3979975	0.0855535	0.000713708	0.0016402	1.75849e-13	1	1	TRUE	FALSE	FALSE	-	-	-	-	-	-	SVEN_3664	105	3980080	3980697	1	hypothetical protein	-	-	-	-	-	-	-	0.587802	-0.192886	-0.686374	0.374255	-0.0513459	-0.149378	0.0912479
4868825	0.0854248	0.0107284	0.00529027	1.97997e-13	1	1	TRUE	FALSE	FALSE	SVEN_4513	28	4868123	4868797	-1	RNA polymerase sigma factor RpoE	SVEN_4514	-10	4868815	4869828	1	Tryptophanyl-tRNA synthetase	0.329917	-0.142205	0.0643297	0.160158	0.126373	0.162454	0.0223871	0.399709	0.399874	-1.00919	-0.331649	0.093242	-0.0326318	1.04203
3671325	0.0852879	-0.00141096	0.000409646	2.24546e-13	1	1	TRUE	FALSE	FALSE	SVEN_3351	27	3670834	3671298	-1	Transamidase GatB domain protein	SVEN_3352	48	3671373	3672311	1	putative secreted protein	0.572626	-0.14858	-0.0633417	-0.0579154	0.0728032	0.116116	0.075603	0.459911	0.249243	-0.109172	0.0232119	0.294762	-0.0560411	0.358957
1761325	0.085273	0.00526716	0.00228679	2.27645e-13	1	1	TRUE	FALSE	FALSE	SVEN_1577	94	1758280	1761231	-1	putative zinc-binding carboxypeptidase	-	-	-	-	-	-	-0.0463933	-2.27461	-0.443407	-0.557358	-0.41453	-0.256177	0.250169	-	-	-	-	-	-	-
8222775	0.0846749	-0.00214795	0.00210692	3.93657e-13	1	1	TRUE	FALSE	FALSE	-	-	-	-	-	-	SVEN_7452	284	8223059	8223661	1	hypothetical protein	-	-	-	-	-	-	-	-0.00784739	0.00874275	0.0119937	0.0367451	0.0485509	0.0252631	0.0704426
4747700	0.0842806	-0.00203636	0.00106121	5.63652e-13	1	1	TRUE	FALSE	FALSE	-	-	-	-	-	-	SVEN_4403	248	4747948	4748130	1	Translation initiation factor 1	-	-	-	-	-	-	-	-0.101187	0.641758	0.0519015	-0.903309	0.0207581	-0.200294	0.157689
5403350	0.0841661	0.00411912	0.00642427	6.2545e-13	1	1	TRUE	FALSE	FALSE	-	-	-	-	-	-	SVEN_5018	246	5403596	5404009	1	ATP synthase protein I	-	-	-	-	-	-	-	0.405307	1.19613	0.941924	-0.944355	1.05539	-0.26065	1.08576
4056325	0.0831257	0.00107506	0.001666	1.59818e-12	1	1	TRUE	FALSE	FALSE	SVEN_3734	0	4055036	4056325	-1	Seryl-tRNA synthetase	-	-	-	-	-	-	0.469516	0.599018	-0.252818	-0.582333	-0.0899308	-0.439461	0.138067	-	-	-	-	-	-	-
2750850	0.0829017	0.00629396	0.00434352	1.95304e-12	1	1	TRUE	FALSE	FALSE	SVEN_2532	-5	2749647	2750855	-1	integral membrane efflux protein	SVEN_2533	133	2750983	2751207	1	Copper chaperone	-0.133144	0.0768108	0.075757	-0.110459	-0.177559	-0.110926	0.206562	0.314555	0.371997	0.295038	-0.615771	0.261915	0.15115	0.67484
6967325	0.0828897	0.00387948	0.000952907	1.97404e-12	1	1	TRUE	FALSE	FALSE	-	-	-	-	-	-	SVEN_t66	120	6967445	6967532	1	tRNA-Leu	-	-	-	-	-	-	-	-	-	-	-	-	-	-
7506825	0.0828423	0.00387374	0.0104671	2.05944e-12	1	1	TRUE	FALSE	FALSE	-	-	-	-	-	-	SVEN_6861	1289	7508114	7508605	1	hypothetical protein, SCM10.04c	-	-	-	-	-	-	-	-0.011053	0.00432817	0.0468125	-0.123354	-0.113503	-0.150586	0.128582
3813825	0.0819286	0.00682198	0.0194289	4.63791e-12	1	1.69796e-05	TRUE	FALSE	TRUE	-	-	-	-	-	-	SVEN_3504	212	3814037	3814240	1	cold shock protein	-	-	-	-	-	-	-	0.538156	-0.0255645	-0.522908	-0.131453	-0.31788	-0.26969	-0.0175332
611800	0.0816618	0.00149822	0.00265777	5.86887e-12	1	1	TRUE	FALSE	FALSE	-	-	-	-	-	-	SVEN_0539	850	612650	613909	1	Radical SAM	-	-	-	-	-	-	-	-0.0280282	0.0628447	0.0995242	0.121173	0.0946333	0.198147	0.115398
6137675	0.0813192	-0.000150332	0.00186088	7.93151e-12	1	1	TRUE	FALSE	FALSE	SVEN_5652	202	6135635	6137473	-1	hypothetical protein	SVEN_5653	242	6137917	6138324	1	hypothetical protein	0.451607	0.338299	-0.207258	0.328136	-0.665333	-0.191629	1.21193	0.0661172	-0.104412	0.0604697	-0.00630995	-0.021371	-0.0293577	0.0345963
7478075	0.0812996	0.00259836	0.00374739	8.06861e-12	1	1	TRUE	FALSE	FALSE	SVEN_6828	1517	7475794	7476558	-1	putative integral membrane protein	SVEN_6830	637	7478712	7480877	1	Sensory box or GGDEF family protein	-0.129945	0.203153	0.421484	1.53854	0.424419	0.295052	1.03881	-0.299725	-2.63747	-0.583458	0.155079	0.156095	-0.263758	0.0290446
7157250	0.0812915	0.00693416	0.0131261	8.1265e-12	1	1	TRUE	FALSE	FALSE	-	-	-	-	-	-	SVEN_t68	19	7157269	7157342	1	tRNA-Pro	-	-	-	-	-	-	-	-	-	-	-	-	-	-
6503325	0.0808766	0.0183555	0.0208611	1.16826e-11	1.30858e-05	6.5424e-07	TRUE	TRUE	TRUE	SVEN_5972	416	6502223	6502909	-1	TetR-family transcriptional regulator	SVEN_5973	122	6503447	6504226	1	Phosphate regulon transcriptional regulatory protein PhoB	0.143754	-0.103383	0.133946	-0.22509	-0.00819269	0.166523	0.388468	0.11716	-1.56389	-0.0825111	0.0983649	0.185402	0.272569	-0.152551
240650	0.0808175	0.00200556	0.00988418	1.23001e-11	1	1	TRUE	FALSE	FALSE	-	-	-	-	-	-	SVEN_0226	258	240908	241459	1	L-2,4-diaminobutyric acid acetyltransferase	-	-	-	-	-	-	-	0.0731219	0.0043774	0.0695583	0.33191	0.126745	0.0633173	0.15324
774925	0.0801676	0.00486207	0.00355287	2.16315e-11	1	1	TRUE	FALSE	FALSE	-	-	-	-	-	-	SVEN_0658	1237	776162	776962	1	oxidoreductase, short-chain dehydrogenase or reductase family	-	-	-	-	-	-	-	-0.0928992	0.0257854	0.0236319	-0.130661	-0.043841	0.144628	-0.144961
1265700	0.0797165	-0.000112383	-0.000418609	3.19242e-11	1	1	TRUE	FALSE	FALSE	SVEN_1117	233	1264985	1265467	-1	Preprotein translocase subunit YajC	-	-	-	-	-	-	0.260591	0.815893	0.713666	-0.311355	0.498152	-0.256914	0.780505	-	-	-	-	-	-	-
2320525	0.0794497	0.00531017	0.00571757	4.01484e-11	1	1	TRUE	FALSE	FALSE	-	-	-	-	-	-	SVEN_2147	97	2320622	2321227	1	HNH endonuclease	-	-	-	-	-	-	-	0.00447405	0.0976454	-0.26119	0.189462	0.237024	0.182534	0.223959
8134875	0.0792606	-0.000404593	-0.00100198	4.7208e-11	1	1	TRUE	FALSE	FALSE	-	-	-	-	-	-	SVEN_7383	375	8135250	8136219	1	Threonine kinase in B12 biosynthesis	-	-	-	-	-	-	-	-	-	-	-	-	-	-
2451075	0.079106	-0.000691507	0.00376988	5.38795e-11	1	1	TRUE	FALSE	FALSE	-	-	-	-	-	-	SVEN_2270	216	2451291	2451797	1	hypothetical protein	-	-	-	-	-	-	-	-0.135163	-0.296856	-0.25151	-2.57599	-4.44217	-2.38792	-0.944565
1404625	0.078418	0.00233127	0.00242049	9.67278e-11	1	1	TRUE	FALSE	FALSE	SVEN_1249	26	1403901	1404599	-1	putative hydrolase	-	-	-	-	-	-	0.820823	-0.421379	0.0587001	-0.0911544	-0.694112	-0.558907	0.248705	-	-	-	-	-	-	-
5868575	0.0781765	0.00252589	0.000505986	1.18642e-10	1	1	TRUE	FALSE	FALSE	SVEN_5411	14	5867632	5868561	-1	hypothetical protein	SVEN_5412	93	5868668	5868835	1	hypothetical protein	-0.135043	0.199241	0.0383109	0.0229928	-0.0124935	0.157448	-0.0482451	1.88844	1.17012	-0.423905	0.0208398	0.214715	0.0885936	0.0975593
3540425	0.0781697	0.000270039	-0.00136526	1.19325e-10	1	1	TRUE	FALSE	FALSE	SVEN_3229	89	3539734	3540336	-1	hypothetical protein	-	-	-	-	-	-	0.351295	-0.031797	-0.32682	-0.728715	-0.82701	-0.494116	0.0427785	-	-	-	-	-	-	-
741150	0.0780658	0.00112828	0.000479589	1.30253e-10	1	1	TRUE	FALSE	FALSE	SVEN_0638	1	740754	741149	-1	hypothetical protein	SVEN_0639	91	741241	742767	1	NAD(P) transhydrogenase alpha subunit	1.12781	0.253813	-0.772156	-0.530698	-1.05218	-1.61055	-1.16809	-0.146715	-0.258213	0.0615613	0.548934	0.132787	0.101537	0.232796
7066675	0.0778421	0.00383759	0.0161727	1.57246e-10	1	0.0122206	TRUE	FALSE	FALSE	-	-	-	-	-	-	SVEN_t67	22	7066697	7066770	1	tRNA-Pro	-	-	-	-	-	-	-	-	-	-	-	-	-	-
2078325	0.0776208	0.00151297	5.7687e-05	1.89364e-10	1	1	TRUE	FALSE	FALSE	SVEN_1866	105	2077945	2078220	-1	hypothetical protein	SVEN_1867	2	2078327	2078728	1	Arsenate reductase	-0.0835519	-0.0883922	-0.082497	-0.0260446	-0.0896071	0.0438022	0.273774	0.391406	0.0579197	-0.202846	-0.393686	-0.233102	0.481053	-0.064978
5282750	0.0775156	0.00574101	0.0103711	2.0682e-10	1	1	TRUE	FALSE	FALSE	-	-	-	-	-	-	SVEN_4904	131	5282881	5284437	1	Signal transduction histidine kinase, subgroup 2	-	-	-	-	-	-	-	0.752622	0.855068	-0.107882	-0.23267	-0.506973	-0.338755	0.0668626
1042975	0.0772972	0.00329234	0.00161505	2.48256e-10	1	1	TRUE	FALSE	FALSE	SVEN_0915	-44	1041601	1043019	-1	Na+ or H+ antiporter	SVEN_0916	357	1043332	1044543	1	major facilitator family transporter, putative	-0.0449729	-0.0291315	0.0543042	-0.773396	0.0103918	-0.00481394	-0.163861	0.416024	0.304841	0.367976	0.189781	0.0430801	-0.040606	-0.133012
5292275	0.0772781	0.011081	0.00915897	2.52239e-10	1	1	TRUE	FALSE	FALSE	SVEN_4913	214	5291471	5292061	-1	hypothetical protein	SVEN_4914	38	5292313	5293728	1	cAMP-binding proteins	0.0612425	0.228862	0.0374515	0.332341	-0.319711	-0.952012	-0.0280858	-0.134906	-0.732893	1.82802	1.29161	0.78661	0.192818	1.10701
1386750	0.0772387	-0.000971622	0.00441151	2.60673e-10	1	1	TRUE	FALSE	FALSE	SVEN_1233	103	1385286	1386647	-1	Pup ligase PafA, possible component of postulated heterodimer PafA-PafA	-	-	-	-	-	-	-0.156105	-1.42278	-0.377346	0.265075	-0.486499	-0.334173	1.87513	-	-	-	-	-	-	-
7001175	0.0771215	-0.000659049	0.00300248	2.87438e-10	1	1	TRUE	FALSE	FALSE	SVEN_6416	54	7000081	7001121	-1	Sphingomyelinase C precursor	SVEN_6417	72	7001247	7001732	1	ATP synthase B chain	-0.136825	-5.31939	0.276166	0.681262	1.12369	1.583	0.685898	0.238373	0.656588	0.0203468	-0.228273	0.712628	0.45548	1.57787
3307350	0.0769482	0.00202854	0.00920347	3.32036e-10	1	1	TRUE	FALSE	FALSE	SVEN_3022	-50	3306366	3307400	-1	putative membrane protein	-	-	-	-	-	-	-0.400898	-1.53526	-1.68009	-1.87958	-2.04534	-1.23951	-0.836202	-	-	-	-	-	-	-
4157300	0.0768518	0.0111092	0.0149374	3.59737e-10	1	0.109994	TRUE	FALSE	FALSE	SVEN_t42	135	4157090	4157165	-1	tRNA-Gly	-	-	-	-	-	-	-	-	-	-	-	-	-	-	-	-	-	-	-	-
596400	0.0765514	-0.00268187	0.00704724	4.61445e-10	1	1	TRUE	FALSE	FALSE	SVEN_0526	90	594829	596310	-1	hypothetical protein	SVEN_0527	22	596422	598875	1	hypothetical protein	-0.121771	0.174331	0.193961	0.0619575	-0.0996853	-0.202632	-0.518701	-0.047114	-0.0307737	-0.0266407	0.0385062	0.0345569	0.0722016	0.0104131
6012025	0.0763054	0.000131351	0.0065968	5.65414e-10	1	1	TRUE	FALSE	FALSE	SVEN_5529	264	6010727	6011761	-1	putative DNA-binding protein	SVEN_5530	229	6012254	6013153	1	hypothetical protein	0.359479	-0.462272	-0.705336	-0.497493	-0.547027	-0.404209	0.361041	0.609855	-1.0141	-0.804998	0.309992	-0.0281177	0.064782	0.0732664
3644400	0.0760354	0.00818955	0.00819338	7.06152e-10	1	1	TRUE	FALSE	FALSE	SVEN_3327	463	3642738	3643937	-1	putative morphological differentiation-related protein	SVEN_3328	-11	3644389	3645255	1	Phosphoserine phosphatase	-0.123206	-0.0619583	0.0211392	0.0471494	0.077397	0.161257	-0.165993	0.635009	0.111804	-0.378641	-0.0105433	-0.0366707	-0.245969	-0.0134215
2556525	0.0760257	0.000505898	0.00229194	7.118e-10	1	1	TRUE	FALSE	FALSE	SVEN_2365	102	2555338	2556423	-1	membrane protein	-	-	-	-	-	-	0.301199	-0.12621	-0.014993	0.112914	-0.214103	-0.00788131	0.151347	-	-	-	-	-	-	-
3674900	0.0760002	-0.001391	-0.00164398	7.26841e-10	1	1	TRUE	FALSE	FALSE	-	-	-	-	-	-	SVEN_3356	207	3675107	3675700	1	hypothetical protein	-	-	-	-	-	-	-	0.197119	0.106785	0.0314236	0.0266947	-0.0341265	0.129011	0.0715192
2702475	0.0757747	0.00891516	0.0069681	8.7455e-10	1	1	TRUE	FALSE	FALSE	-	-	-	-	-	-	SVEN_2487	127	2702602	2703372	1	hypothetical protein	-	-	-	-	-	-	-	0.0646189	0.0604138	-0.307024	0.325157	0.134442	0.0769448	-0.00986115
5426550	0.0757343	0.000299881	0.00272539	9.03948e-10	1	1	TRUE	FALSE	FALSE	SVEN_5041	156	5425360	5426394	-1	putative alkanal monooxygenase	SVEN_5042	44	5426594	5426923	1	putative ATP or GTP-binding protein, doubtful CDS	1.0501	0.451865	0.483393	0.944442	-0.0142624	0.225366	1.37155	0.373817	0.00886155	-0.0660366	0.308763	0.282437	0.309402	0.554607
317575	0.0749043	0.000251321	0.000208192	1.77705e-09	1	1	TRUE	FALSE	FALSE	SVEN_0300	1444	315400	316131	-1	putative acetyltransferase	SVEN_0302	246	317821	318936	1	integral membrane protein	0.0210333	0.309498	-0.0077214	0.0717056	0.0528719	0.109457	0.0683055	0.190811	0.443546	-0.137425	-0.180426	-0.0483716	0.0185458	-0.0707106
2668075	0.0748768	-0.000552493	0.00286987	1.81715e-09	1	1	TRUE	FALSE	FALSE	SVEN_2454	1	2667121	2668074	-1	Protein-L-isoaspartate O-methyltransferase	SVEN_2455	85	2668160	2668564	1	Hemoglobin protein HbO	0.0303597	-0.100099	-0.0482904	0.006119	-0.107314	-0.04133	-0.247838	0.639826	0.0861566	-0.193647	0.144333	0.132338	0.0312207	0.370467
3777650	0.074733	0.00619175	0.0248615	2.04128e-09	1	2.2557e-11	TRUE	FALSE	TRUE	-	-	-	-	-	-	SVEN_3464	175	3777825	3778028	1	cold shock protein	-	-	-	-	-	-	-	1.40857	1.04496	-1.19008	-2.52106	-2.91464	-3.10531	0.0406441
7390200	0.07473	0.00414428	0.00886594	2.04624e-09	1	1	TRUE	FALSE	FALSE	SVEN_6749	15	7389358	7390185	-1	F420-dependent dehydrogenase	SVEN_6750	79	7390279	7390731	1	AsnC-family transcriptional regulator	-0.0679715	0.0536441	0.167248	0.0622544	-0.00168158	0.116378	-0.139909	0.0758492	0.222141	0.139813	0.30921	0.082757	0.0347251	0.0371277
3608550	0.0746519	0.00556552	0.00381621	2.17948e-09	1	1	TRUE	FALSE	FALSE	-	-	-	-	-	-	SVEN_3297	114	3608664	3609203	1	hypothetical protein	-	-	-	-	-	-	-	-0.0193021	-1.79846	0.162413	-0.268098	-0.142005	-0.154612	-0.0773718
2845325	0.0738993	0.0152752	0.0223174	3.98969e-09	0.0102917	1.89993e-08	TRUE	FALSE	TRUE	-	-	-	-	-	-	SVEN_t22	-26	2845299	2845372	1	tRNA-Lys	-	-	-	-	-	-	-	-	-	-	-	-	-	-
5657325	0.0738505	0.00466351	0.00512335	4.1486e-09	1	1	TRUE	FALSE	FALSE	SVEN_5232	38	5656868	5657287	-1	hypothetical protein	-	-	-	-	-	-	0.485977	0.23035	0.439096	0.842523	0.196124	0.175203	1.25186	-	-	-	-	-	-	-
4794100	0.0734992	0.00434012	0.0010385	5.489e-09	1	1	TRUE	FALSE	FALSE	-	-	-	-	-	-	SVEN_4455	-28	4794072	4795574	1	Inosine-5-monophosphate dehydrogenase	-	-	-	-	-	-	-	0.00576413	1.3698	0.402778	-0.0776226	0.469218	-0.271532	0.619175
6861550	0.0733556	0.00587351	0.00542705	6.15238e-09	1	1	TRUE	FALSE	FALSE	-	-	-	-	-	-	SVEN_6289	72	6861622	6861783	1	hypothetical protein	-	-	-	-	-	-	-	0.31421	0.156006	-0.783979	-0.655628	-0.213961	-0.310341	0.914153
3660275	0.0733006	-0.000116779	0.00354348	6.42719e-09	1	1	TRUE	FALSE	FALSE	SVEN_3340	2	3659341	3660273	-1	Endonuclease III	SVEN_3341	184	3660459	3661133	1	cAMP-binding protein	-0.0322575	-0.422414	-0.372967	-0.0508115	-0.258218	-0.0908769	0.165438	0.46438	0.936162	-0.409959	-0.369033	0.138636	-0.130974	0.559332
4734100	0.0727348	0.00263741	0.00211221	1.00508e-08	1	1	TRUE	FALSE	FALSE	-	-	-	-	-	-	SVEN_4378	425	4734525	4734833	1	SSU ribosomal protein S10p	-	-	-	-	-	-	-	-0.0565351	2.32082	0.534889	-2.16279	0.766916	-0.550134	1.22485
4168550	0.0725831	0.00541696	0.00621399	1.13242e-08	1	1	TRUE	FALSE	FALSE	SVEN_3843	198	4168098	4168352	-1	hypothetical protein	-	-	-	-	-	-	0.301501	0.0121391	-0.385474	0.0521402	0.275545	0.0812866	0.985702	-	-	-	-	-	-	-
3985875	0.0723701	-0.000979278	0.00308697	1.33845e-08	1	1	TRUE	FALSE	FALSE	SVEN_3669	111	3984040	3985764	-1	Serine or threonine protein kinase	-	-	-	-	-	-	0.542476	0.374551	-0.219411	-0.13146	-0.305198	-0.40917	0.56709	-	-	-	-	-	-	-
953950	0.0723116	0.00750685	0.00616955	1.40118e-08	1	1	TRUE	FALSE	FALSE	SVEN_0826	92	952860	953858	-1	putative secreted protein	SVEN_0827	-93	953857	954657	1	1-acyl-sn-glycerol-3-phosphate acyltransferase	0.00433766	-0.28886	-0.195234	0.104033	-0.0943641	0.114489	0.567856	0.0616969	-0.0817111	0.0054207	-0.0547874	-0.146497	-0.108496	-0.135431
845975	0.0721482	-0.00165895	-0.000196702	1.59219e-08	1	1	TRUE	FALSE	FALSE	-	-	-	-	-	-	SVEN_0735	226	846201	846872	1	Transcriptional regulator, TetR family	-	-	-	-	-	-	-	0.206373	-0.0484774	0.0131694	0.0191603	0.0445123	0.221537	-0.0228673
5386225	0.0719977	0.00689927	0.00736933	1.79059e-08	1	1	TRUE	FALSE	FALSE	SVEN_t58	-6	5386160	5386231	-1	tRNA-Arg	-	-	-	-	-	-	-	-	-	-	-	-	-	-	-	-	-	-	-	-
1538825	0.0719327	0.0144641	0.00642522	1.88363e-08	0.0491183	1	TRUE	FALSE	FALSE	SVEN_1371	290	1537282	1538535	-1	putative regulator	SVEN_1372	34	1538859	1539293	1	hypothetical protein	0.461504	0.09604	0.249133	0.0353396	0.10502	0.00676897	0.140391	0.349988	-0.0431805	-0.0413537	-0.0113635	-0.740037	0.187551	0.193605
2086600	0.0719125	0.00496665	0.00114102	1.9134e-08	1	1	TRUE	FALSE	FALSE	-	-	-	-	-	-	SVEN_1875	38	2086638	2086823	1	hypothetical protein	-	-	-	-	-	-	-	0.19089	0.358172	0.0237108	0.0173986	0.0346501	0.0524251	0.121115
3414050	0.0719111	0.00146154	0.0039623	1.91552e-08	1	1	TRUE	FALSE	FALSE	SVEN_3112	3	3412164	3414047	-1	Long-chain-fatty-acid--CoA ligase	-	-	-	-	-	-	-0.04615	0.0986707	0.0431482	0.147313	0.146386	0.138748	0.068673	-	-	-	-	-	-	-
6474525	0.0718216	-0.000692057	0.00648767	2.05364e-08	1	1	TRUE	FALSE	FALSE	SVEN_5946	109	6473559	6474416	-1	putative iron-sulfur protein	SVEN_5947	4	6474529	6475626	1	hypothetical protein	-0.0274348	0.079038	-0.808482	-0.0841445	-0.184303	-0.31861	-0.29309	0.25891	0.0798445	-0.0242362	0.0493075	-0.184717	-0.00905014	0.191824
7744900	0.0718185	0.00979446	0.00685763	2.05858e-08	1	1	TRUE	FALSE	FALSE	SVEN_7062	23	7743168	7744877	-1	ABC transporter protein, ATP-binding component	SVEN_7063	218	7745118	7746212	1	ABC-type Fe3+-siderophore transport system,permease component	0.0122596	-0.611468	0.405164	1.0167	0.657991	0.0999353	0.934504	-0.267011	-0.735054	0.106337	0.701694	0.437342	0.113574	1.04122
4493675	0.0718011	0.0120765	0.00965375	2.08675e-08	1	1	TRUE	FALSE	FALSE	SVEN_4150	155	4493296	4493520	-1	hypothetical protein	SVEN_4151	37	4493712	4494155	1	Transcriptional regulator, MarR family	-0.0948021	-1.59207	-0.837724	0.338623	-0.0644293	0.0264554	0.739432	0.647525	0.47386	-0.612933	0.188259	0.425202	0.340129	0.423583
5253900	0.0717982	0.00211729	5.19207e-05	2.09135e-08	1	1	TRUE	FALSE	FALSE	SVEN_4877	286	5251236	5253614	-1	Ribonucleotide reductase of class Ia (aerobic),alpha subunit	-	-	-	-	-	-	1.41474	1.34234	1.29503	-1.64696	0.400514	-0.163167	-0.124739	-	-	-	-	-	-	-
8161475	0.0717753	0.014623	0.00933284	2.12895e-08	0.0363966	1	TRUE	FALSE	FALSE	-	-	-	-	-	-	SVEN_7400	-33	8161442	8161759	1	hypothetical protein	-	-	-	-	-	-	-	-0.166943	-0.202747	0.0212479	0.0114856	-0.0390678	0.058447	0.00649893
1283950	0.0715032	-0.000236132	0.000827544	2.62923e-08	1	1	TRUE	FALSE	FALSE	SVEN_1135	235	1283149	1283715	-1	hypothetical protein	-	-	-	-	-	-	-0.0908039	0.0130023	0.146391	0.542543	0.0849131	0.0723381	0.899158	-	-	-	-	-	-	-
611775	0.0713378	0.00240324	0.00127695	2.98825e-08	1	1	TRUE	FALSE	FALSE	-	-	-	-	-	-	SVEN_0538	-93	611682	612653	1	hypothetical protein	-	-	-	-	-	-	-	-0.0434376	0.067327	0.0601787	-0.0174675	0.143894	0.0786916	-0.0414901
5837125	0.0713294	0.00798543	0.00770969	3.00774e-08	1	1	TRUE	FALSE	FALSE	-	-	-	-	-	-	SVEN_5393	68	5837193	5838101	1	Dihydrodipicolinate synthase	-	-	-	-	-	-	-	0.345981	0.571605	-0.277051	-0.118061	-0.0723265	-0.27888	0.498719
7986975	0.071267	-0.00217354	0.00117919	3.15626e-08	1	1	TRUE	FALSE	FALSE	SVEN_7258	156	7983709	7986819	-1	Helicase, SNF2 or RAD54 family	SVEN_7259	96	7987071	7988177	1	Fatty acid desaturase	-0.0631525	0.194419	0.16673	0.12094	0.141774	0.123114	0.0938212	0.0371389	0.133426	0.00997938	0.0567308	0.0634	0.0592451	-0.251471
2731300	0.0712279	0.00888139	0.0132783	3.25296e-08	1	1	TRUE	FALSE	FALSE	SVEN_2517	213	2730206	2731087	-1	putative SARP family pathway specific regulatory protein	-	-	-	-	-	-	0.308133	0.0848667	0.610582	0.532172	0.418013	0.410194	1.22388	-	-	-	-	-	-	-
6802475	0.0711968	-0.00431993	0.000655797	3.33179e-08	1	1	TRUE	FALSE	FALSE	-	-	-	-	-	-	SVEN_6248	828	6803303	6804691	1	Transcriptional regulator, GntR family domain or Aspartate aminotransferase	-	-	-	-	-	-	-	-0.00216942	0.0357697	0.00334036	0.038135	0.0337284	0.00215485	-0.0181202
3653775	0.0710161	0.00278948	0.00270236	3.82924e-08	1	1	TRUE	FALSE	FALSE	-	-	-	-	-	-	SVEN_3334	132	3653907	3655340	1	Na+ or H+ antiporter NhaA type	-	-	-	-	-	-	-	1.53348	0.807919	-0.22882	-0.241875	-0.152769	-0.402983	0.322693
2005100	0.0709014	0.00839997	0.00617567	4.18247e-08	1	1	TRUE	FALSE	FALSE	SVEN_1798	130	2003921	2004970	-1	NLP or P60 family protein	-	-	-	-	-	-	0.12602	-0.123728	-0.262572	-1.11143	0.0326658	0.106748	0.280376	-	-	-	-	-	-	-
7506725	0.0706773	0.00266485	0.00203741	4.9665e-08	1	1	TRUE	FALSE	FALSE	-	-	-	-	-	-	SVEN_6860	-21	7506704	7508032	1	UDP-glucose:sterol glucosyltransferase	-	-	-	-	-	-	-	0.0406251	-0.158405	-0.946256	-0.70954	-1.07219	-0.413347	-0.107672
4112100	0.0705143	0.00434148	0.00275439	5.62612e-08	1	1	TRUE	FALSE	FALSE	SVEN_3785	371	4110818	4111729	-1	RNA polymerase sigma factor SigB	-	-	-	-	-	-	-0.0298422	-0.108524	0.75816	0.126173	0.100009	0.124301	0.880335	-	-	-	-	-	-	-
424825	0.0703174	0.000307615	-0.000285479	6.53836e-08	1	1	TRUE	FALSE	FALSE	SVEN_0397	-54	423572	424879	-1	Amine oxidase	-	-	-	-	-	-	0.102789	-0.0267501	0.00480685	0.0574967	-0.0140629	-0.0487196	-0.0900057	-	-	-	-	-	-	-
4682350	0.0700288	0.00235153	-0.000368798	8.14274e-08	1	1	TRUE	FALSE	FALSE	SVEN_4325	13	4681846	4682337	-1	protein YajQ	SVEN_t52	158	4682508	4682589	1	tRNA-Tyr	0.449505	0.640591	-0.0753217	0.0849879	0.464022	0.441915	1.45897	-	-	-	-	-	-	-
5005075	0.0699398	0.00695918	0.00506384	8.71128e-08	1	1	TRUE	FALSE	FALSE	-	-	-	-	-	-	SVEN_4647	112	5005187	5005450	1	hypothetical protein	-	-	-	-	-	-	-	-0.112144	0.232251	0.297102	0.407974	0.295969	0.129669	1.06589
7611125	0.0699019	0.00468814	-0.00173998	8.96504e-08	1	1	TRUE	FALSE	FALSE	SVEN_6957	-23	7610654	7611148	-1	marR-family transcriptional regulator	SVEN_6958	171	7611296	7612945	1	putative nucleoside-diphosphate-sugar epimerase	0.675818	0.305792	-0.44512	-0.051636	-0.0659228	-0.0707578	0.118101	-0.179156	-0.139188	-0.0545809	0.310673	0.421053	-0.961467	-0.649022
5741500	0.0698256	-0.00142694	-0.000742066	9.49847e-08	1	1	TRUE	FALSE	FALSE	-	-	-	-	-	-	SVEN_5313	115	5741615	5742262	1	Bifunctional deaminase-reductase domain protein	-	-	-	-	-	-	-	0.229454	-0.164435	-0.341503	-0.422807	-0.461514	-0.173758	-0.265582
7371875	0.0698147	0.00508684	0.0132086	9.57697e-08	1	1	TRUE	FALSE	FALSE	SVEN_6735	58	7370810	7371817	-1	Transcriptional regulator, LacI family	SVEN_6736	183	7372058	7373350	1	Maltose or maltodextrin ABC transporter,substrate binding periplasmic protein MalE	0.13413	0.137459	0.236566	0.198641	-0.179517	0.059015	0.0293085	-0.284811	-0.139102	-0.0887092	0.311158	-0.233998	-0.16398	-0.135496
3363950	0.06955	0.00191351	0.00199864	1.16967e-07	1	1	TRUE	FALSE	FALSE	SVEN_3071	40	3363377	3363910	-1	hypothetical protein	-	-	-	-	-	-	0.20815	0.396239	0.0192543	0.00649458	0.13061	0.110642	-0.0157649	-	-	-	-	-	-	-
7231475	0.069547	-0.00235091	0.00166324	1.17235e-07	1	1	TRUE	FALSE	FALSE	-	-	-	-	-	-	SVEN_6616	98	7231573	7231995	1	NovD	-	-	-	-	-	-	-	-0.108186	-0.123954	-0.49817	-0.548495	-0.757935	-0.209724	-0.574794
7617300	0.0693436	-0.000393787	-0.00323417	1.36637e-07	1	1	TRUE	FALSE	FALSE	-	-	-	-	-	-	SVEN_6963	768	7618068	7620248	1	hypothetical protein	-	-	-	-	-	-	-	-0.0944148	-0.0344022	-0.0270388	0.0538967	0.0205124	0.0711816	0.0619349
3154100	0.0692188	0.012446	0.0134746	1.5006e-07	1	1	TRUE	FALSE	FALSE	SVEN_2895	-20	3152741	3154120	-1	NADH dehydrogenase	-	-	-	-	-	-	0.518869	0.737525	-0.760967	-1.49359	0.543061	-0.0893258	0.902028	-	-	-	-	-	-	-
5727675	0.0692052	-0.00194212	0.00534422	1.51607e-07	1	1	TRUE	FALSE	FALSE	-	-	-	-	-	-	SVEN_5300	323	5727998	5728774	1	RNA polymerase sigma factor for flagellar operon	-	-	-	-	-	-	-	0.441875	-0.725331	-2.356	-2.14464	-2.08226	-1.92691	-0.596778
8068475	0.068998	0.00559045	0.0112883	1.77061e-07	1	1	TRUE	FALSE	FALSE	SVEN_7337	86	8066170	8068389	-1	Catalase or Peroxidase	SVEN_7338	81	8068556	8068966	1	Transcriptional regulator, FUR family	0.0293928	-0.176083	-0.0650269	-0.38165	-0.469795	-0.145988	-0.045603	0.0128419	-0.0139832	0.1135	-0.0676051	-0.0150076	0.125979	-0.0853037
4842175	0.0688974	-0.00130109	-0.000434186	1.90894e-07	1	1	TRUE	FALSE	FALSE	SVEN_4487	158	4840665	4842017	-1	hypothetical protein	SVEN_4488	-29	4842146	4843741	1	integral membrane protein	-0.00978897	-0.125645	-0.3067	-1.00478	-1.95403	-1.31846	-0.640728	0.314017	-0.0309303	-0.190139	-0.207888	-0.140881	-0.0185895	0.163715
1433200	0.0687379	0.00730453	0.00905822	2.15033e-07	1	1	TRUE	FALSE	FALSE	-	-	-	-	-	-	SVEN_1272	-43	1433157	1433297	1	hypothetical protein	-	-	-	-	-	-	-	-0.00262614	0.0206363	-0.0121713	-0.0594213	0.0355746	0.0297293	0.0577624
3988200	0.068517	-0.00180509	0.00425285	2.53464e-07	1	1	TRUE	FALSE	FALSE	SVEN_3670	50	3985883	3988150	-1	putative transmembrane protein	-	-	-	-	-	-	0.827066	0.347919	-0.698174	-1.12126	-1.03246	-0.958527	-0.0518147	-	-	-	-	-	-	-
7066600	0.0684373	-0.00197295	0.00306698	2.68928e-07	1	1	TRUE	FALSE	FALSE	SVEN_6475	452	7064856	7066148	-1	acyl-CoA dehydrogenase, short-chain specific	SVEN_t67	97	7066697	7066770	1	tRNA-Pro	-0.314264	-2.23939	0.376806	0.21643	0.348434	0.362404	1.08015	-	-	-	-	-	-	-
2702400	0.0683474	0.0132517	0.00888939	2.87457e-07	0.437644	1	TRUE	FALSE	FALSE	SVEN_2485	450	2701684	2701950	-1	hypothetical protein	SVEN_2487	202	2702602	2703372	1	hypothetical protein	0.00472997	0.00385195	0.0651787	0.0627818	0.0777677	0.0424856	0.139594	0.0646189	0.0604138	-0.307024	0.325157	0.134442	0.0769448	-0.00986115
6323750	0.0682943	0.000663178	0.000915688	2.98996e-07	1	1	TRUE	FALSE	FALSE	SVEN_5811	228	6323076	6323522	-1	hypothetical protein	SVEN_5812	-59	6323691	6326423	1	aconitate hydratase	0.140379	0.0432703	-0.142927	-0.488143	-2.01747	-1.66283	-0.33581	0.419934	1.96783	-0.330545	-1.69368	0.605871	-0.372889	0.100585
7110600	0.0682176	-0.00213542	-0.00503401	3.16477e-07	1	1	TRUE	FALSE	FALSE	SVEN_6505	790	7108596	7109810	-1	sugar hydrolase	-	-	-	-	-	-	-0.0363145	0.0414401	-0.0375777	0.00774966	-0.130294	-0.0454063	0.0729068	-	-	-	-	-	-	-
7626625	0.0682065	0.005282	-0.002031	3.19082e-07	1	1	TRUE	FALSE	FALSE	-	-	-	-	-	-	SVEN_6971	388	7627013	7628368	1	putative prolyl aminopeptidase	-	-	-	-	-	-	-	0.0659604	0.386089	-0.397148	-0.672209	-0.467147	-0.270459	-0.0359559
3738025	0.068106	0.00511987	0.00770112	3.43707e-07	1	1	TRUE	FALSE	FALSE	SVEN_3419	86	3737070	3737939	-1	Spermidine synthase	-	-	-	-	-	-	0.156004	-0.186087	0.248747	0.530123	0.555733	-0.0226327	0.268019	-	-	-	-	-	-	-
2581250	0.067974	-0.000470042	-0.00100327	3.78888e-07	1	1	TRUE	FALSE	FALSE	SVEN_2383	113	2579206	2581137	-1	Fe-S oxidoreductase	-	-	-	-	-	-	0.727844	0.913256	0.308256	-0.422968	0.292986	-0.152039	0.215293	-	-	-	-	-	-	-
1249050	0.0678139	0.0032526	0.0043497	4.26298e-07	1	1	TRUE	FALSE	FALSE	SVEN_1104	-17	1248549	1249067	-1	Secreted protein	SVEN_1105	56	1249106	1251430	1	hypothetical protein	0.466748	0.588934	-0.469622	-0.111959	0.0156897	-0.152917	1.10667	0.294277	1.01921	0.635703	0.273282	0.295745	0.0792463	0.43888
5971800	0.0678053	-0.0020314	0.00151418	4.28992e-07	1	1	TRUE	FALSE	FALSE	-	-	-	-	-	-	SVEN_5500	1642	5973442	5974260	1	putative serine proteinase	-	-	-	-	-	-	-	0.37585	0.128453	0.0276625	-0.215934	-0.625862	-0.367062	-0.302193
4741475	0.0675932	0.00851754	0.00695002	5.01351e-07	1	1	TRUE	FALSE	FALSE	-	-	-	-	-	-	SVEN_4393	239	4741714	4742112	1	SSU ribosomal protein S8p	-	-	-	-	-	-	-	0.116667	2.71298	0.987189	-2.19908	0.529184	-0.704776	0.802123
5462325	0.0673969	0.00870227	0.00859141	5.78883e-07	1	1	TRUE	FALSE	FALSE	SVEN_5075	14	5460881	5462311	-1	Pyruvate kinase	-	-	-	-	-	-	0.712138	1.03497	-0.153519	-0.513562	-0.346813	-0.574873	0.508735	-	-	-	-	-	-	-
7125375	0.0672599	0.00303574	0.00361414	6.39833e-07	1	1	TRUE	FALSE	FALSE	SVEN_6524	77	7125047	7125298	-1	putative Hypothetical protein CBG14603	SVEN_6525	82	7125457	7127499	1	ATP-dependent DNA helicase RecQ	0.0399858	-0.338941	-1.0909	-0.12376	0.514201	-0.0477238	0.68341	0.37162	0.00269664	-0.291796	0.355499	0.120647	-0.0172542	0.222308
3449350	0.0670441	0.00346618	0.0041375	7.48812e-07	1	1	TRUE	FALSE	FALSE	SVEN_3148	-16	3447438	3449366	-1	probable conserved integral membrane protein	SVEN_3149	198	3449548	3449967	1	Transcriptional regulator, MerR family	-0.0642847	-0.0644878	0.0268339	-0.550201	-1.02754	-0.587031	-0.400792	-0.0339494	-0.276522	-0.663015	-1.03595	-1.54289	-1.06656	-0.840681
1601000	0.0669738	-0.00711662	-0.0100829	7.88111e-07	1	1	TRUE	FALSE	FALSE	SVEN_r6	607	1599982	1600393	-1	16S ribosomal RNA	SVEN_1429	641	1601641	1602423	1	putative sporulation-control protein	-	-	-	-	-	-	-	0.906738	0.120638	0.0529438	-0.0466263	0.412384	-0.0476843	0.436618
6327650	0.0668065	0.00570408	0.00538219	8.89893e-07	1	1	TRUE	FALSE	FALSE	SVEN_5813	295	6326540	6327355	-1	N-acetylmuramoyl-L-alanine amidase	SVEN_5814	331	6327981	6329426	1	Sugar ABC transporter sugar-binding protein	0.284323	-1.12026	0.220007	0.443384	0.426048	0.345107	1.99809	-0.227998	-0.265461	-0.0402941	-0.892953	-0.894998	-0.612985	0.166318
5560250	0.0666498	-2.64132e-06	0.0012462	9.96893e-07	1	1	TRUE	FALSE	FALSE	-	-	-	-	-	-	SVEN_5149	184	5560434	5561183	1	hypothetical protein	-	-	-	-	-	-	-	0.103763	-0.0780483	-0.288643	-0.0842683	-0.0592185	-0.0636052	0.151009
4068100	0.0665627	0.0146638	0.0107937	1.06167e-06	0.0336791	1	TRUE	FALSE	FALSE	SVEN_3744	149	4066560	4067951	-1	Serine phosphatase RsbU, regulator of sigma subunit	SVEN_3745	477	4068577	4069257	1	hypothetical protein	0.687427	-0.862587	-1.46058	-0.59246	-1.56869	-1.23338	-0.27506	0.506788	0.277259	-0.722043	-0.923466	0.334584	-0.293998	0.136766
3660100	0.066515	0.000137866	0.00037786	1.09896e-06	1	1	TRUE	FALSE	FALSE	SVEN_3339	897	3658499	3659203	-1	Hypothetical nudix hydrolase YeaB	SVEN_3341	359	3660459	3661133	1	cAMP-binding protein	0.513078	-0.61603	-0.88893	0.17503	-0.154436	-0.143097	0.767881	0.46438	0.936162	-0.409959	-0.369033	0.138636	-0.130974	0.559332
5746425	0.0664743	0.00387575	0.00763785	1.13167e-06	1	1	TRUE	FALSE	FALSE	SVEN_5317	127	5745807	5746298	-1	Transcriptional regulator, AsnC family	SVEN_5318	79	5746504	5747940	1	4-aminobutyraldehyde dehydrogenase	0.938554	1.33658	-1.10787	0.242442	-0.583221	-0.762361	1.24368	0.368894	-0.00298036	-0.157047	0.120096	-0.17305	-0.50254	0.411918
1337650	0.0664019	-0.00278078	0.00496754	1.19236e-06	1	1	TRUE	FALSE	FALSE	SVEN_1187	632	1335678	1337018	-1	putative transcriptional regulator	SVEN_1188	104	1337754	1338335	1	hypothetical protein	-0.000972058	0.0229729	-0.0806353	0.0876963	-0.162864	-0.0794037	-0.133406	-0.0474308	-0.0633393	0.0423846	-0.00149811	0.0507097	0.132066	-0.666766
2549950	0.0663131	0.0116438	0.0155649	1.27118e-06	1	0.0367741	TRUE	FALSE	FALSE	SVEN_t16	53	2549825	2549897	-1	tRNA-Ala	-	-	-	-	-	-	-	-	-	-	-	-	-	-	-	-	-	-	-	-
1080725	0.0663077	0.00224612	-0.00256703	1.27613e-06	1	1	TRUE	FALSE	FALSE	SVEN_0952	108	1079994	1080617	-1	hypothetical protein	SVEN_0953	-4	1080721	1081038	1	hypothetical protein	0.194533	-0.138518	-0.830893	0.122424	0.130678	0.0856842	-0.181153	0.0886937	0.138538	0.168776	0.602708	0.215441	0.0725155	-0.0442707
4541325	0.0660188	0.00163198	0.0013506	1.57056e-06	1	1	TRUE	FALSE	FALSE	-	-	-	-	-	-	SVEN_4196	875	4542200	4543024	1	hypothetical protein	-	-	-	-	-	-	-	-0.4338	-0.558558	0.815164	-0.0858142	0.552037	0.677526	1.75184
2533725	0.0659829	0.00669344	0.011282	1.61149e-06	1	1	TRUE	FALSE	FALSE	SVEN_2345	40	2532795	2533685	-1	hypothetical protein	-	-	-	-	-	-	0.504046	-0.247692	0.0171768	-0.0522045	-0.0295681	-0.00624971	-0.0516565	-	-	-	-	-	-	-
2177650	0.0659456	-0.00065397	4.32723e-05	1.65517e-06	1	1	TRUE	FALSE	FALSE	SVEN_1960	65	2176965	2177585	-1	Transcriptional regulator, TetR family	SVEN_1961	107	2177757	2178587	1	NG,NG-dimethylarginine dimethylaminohydrolase 1	0.155142	0.143299	0.104337	-0.0815059	0.122097	0.127965	0.678837	-0.359476	-0.0685725	-1.23843	0.353047	0.333293	-0.182643	1.05437
4802800	0.0659427	0.00250787	0.00232108	1.65867e-06	1	1	TRUE	FALSE	FALSE	-	-	-	-	-	-	SVEN_4460	194	4802994	4806050	1	hypothetical protein	-	-	-	-	-	-	-	0.0491669	-0.568914	-0.583488	0.0243558	0.00454333	-0.0642709	0.377472
6696525	0.0657017	0.000226995	0.00261038	1.97054e-06	1	1	TRUE	FALSE	FALSE	SVEN_6141	156	6692467	6696369	-1	non-ribosomal peptide synthetase, terminal component	SVEN_6142	173	6696698	6699493	1	hypothetical protein	0.234272	0.0656059	-0.0986387	-0.159059	-0.0270942	-0.0188401	-0.0602702	-0.170672	-0.0936836	0.191623	0.32798	0.335061	0.226126	0.00702652
2530075	0.0656375	0.00803463	0.0167426	2.06285e-06	1	0.00419623	TRUE	FALSE	FALSE	SVEN_2341	83	2528127	2529992	-1	Translation elongation factor LepA	SVEN_2342	22	2530097	2530441	1	SSU ribosomal protein S20p	0.506858	1.31256	0.325338	-0.366376	0.10751	-0.0695311	0.475107	0.353297	0.801401	0.252508	-1.49149	0.229114	-0.277724	0.780021
7136225	0.0655623	0.00170723	0.000450339	2.17649e-06	1	1	TRUE	FALSE	FALSE	SVEN_6532	163	7135595	7136062	-1	transcription elongation factor, putative	SVEN_6533	70	7136295	7136948	1	hypothetical protein	-0.235722	-0.167542	-0.0660318	-0.170693	-0.0673041	-0.0188071	-0.082407	-0.128307	-0.180378	-0.192407	-0.15944	0.132096	0.117458	0.444274
1104225	0.0654801	0.00325708	0.00436037	2.30765e-06	1	1	TRUE	FALSE	FALSE	SVEN_r3	298	1103488	1103927	-1	16S ribosomal RNA	SVEN_0974	366	1104591	1105040	1	PTS system, N-acetylglucosamine-specific IIA component	-	-	-	-	-	-	-	0.705454	1.05279	-0.131754	-1.00788	-0.28924	-0.432978	-0.234516
633700	0.065392	-0.000802255	0.00154866	2.45676e-06	1	1	TRUE	FALSE	FALSE	SVEN_0551	246	632864	633454	-1	Alanyl-tRNA synthetase	SVEN_0552	440	634140	635285	1	Terpene synthase_	-0.0691074	0.373515	0.0646092	0.0958408	-0.0947029	0.0648522	-0.00918196	-0.00472329	-0.02828	0.248796	-0.0619735	0.0889432	-0.101842	0.323855
6409875	0.0653255	0.00109724	-0.00113846	2.57562e-06	1	1	TRUE	FALSE	FALSE	SVEN_5883	121	6409338	6409754	-1	Glyoxalase family protein	SVEN_5884	65	6409940	6410599	1	Pantothenate kinase	0.0694858	-0.210531	-0.159492	-0.185484	-0.160267	-0.0461979	0.189036	0.0497246	-0.162482	-0.0482264	0.11065	0.0746285	-0.00298257	0.22116
4269275	0.0653133	0.00420884	0.00296733	2.59793e-06	1	1	TRUE	FALSE	FALSE	-	-	-	-	-	-	SVEN_3924	85	4269360	4269623	1	putative integral membrane protein	-	-	-	-	-	-	-	-0.853943	0.566812	-0.809013	0.122903	0.355633	-1.11621	-1.07217
1223250	0.0652234	0.00587696	0.00589473	2.769e-06	1	1	TRUE	FALSE	FALSE	SVEN_1078	159	1222819	1223091	-1	DNA-directed RNA polymerase omega subunit	-	-	-	-	-	-	0.384077	0.37819	-0.535531	-0.539539	0.222239	-0.0941163	1.56497	-	-	-	-	-	-	-
6268425	0.0651583	0.00513286	0.0115444	2.89978e-06	1	1	TRUE	FALSE	FALSE	SVEN_5769	114	6267805	6268311	-1	hypothetical protein	SVEN_5770	34	6268459	6268863	1	hypothetical protein	0.23223	-1.12234	0.367584	0.986259	0.883217	0.254385	-0.116397	0.684653	0.271678	-0.456534	0.123093	-0.0158066	0.010321	-0.0522298
7502500	0.0650701	0.00271607	0.0018749	3.0865e-06	1	1	TRUE	FALSE	FALSE	SVEN_6850	69	7501454	7502431	-1	histone protein	SVEN_6851	137	7502637	7502999	1	possible gas vesicle synthesis protein	0.0022356	0.23486	0.0437209	-0.0681189	-0.309349	-0.582386	-0.874424	-0.0416811	-0.0982195	-0.00807031	-0.0070017	-0.194799	-0.31149	-0.380307
6379700	0.0650349	0.00793849	0.00898086	3.16436e-06	1	1	TRUE	FALSE	FALSE	-	-	-	-	-	-	SVEN_5854	295	6379995	6380477	1	hypothetical protein	-	-	-	-	-	-	-	0.292332	0.401239	-0.0987967	-0.0234931	0.506134	0.181881	0.672874
3710250	0.0650349	0.00981559	0.00608694	3.16437e-06	1	1	TRUE	FALSE	FALSE	SVEN_3394	148	3708819	3710102	-1	Adenylosuccinate synthetase	SVEN_3395	-38	3710212	3711048	1	hypothetical protein	0.250132	0.281248	-0.550455	-1.79841	-0.548637	-0.576262	-0.313601	-0.0332843	-0.224344	0.150919	0.225434	-0.110249	-0.0286955	0.138697
1091700	0.0645937	0.00884	0.00766527	4.31791e-06	1	1	TRUE	FALSE	FALSE	SVEN_0962	312	1088503	1091388	-1	Glycine dehydrogenase	SVEN_0963	82	1091782	1092147	1	hypothetical protein	1.65304	1.58775	0.869893	0.625227	2.21187	-0.278669	0.165766	0.0484565	-0.101037	0.0505211	-1.44671	-3.25569	-2.2811	0.0282416
3099375	0.064569	0.0022696	0.0021791	4.39338e-06	1	1	TRUE	FALSE	FALSE	SVEN_2822	103	3097590	3099272	-1	Urocanate hydratase	SVEN_2823	2	3099377	3100702	1	Diaminopimelate decarboxylase	0.144869	-0.591773	2.8608	-0.502533	-0.241603	0.0372177	-0.0148385	-0.149425	-0.424271	-0.0909157	0.204386	0.141965	0.194614	0.753352
462750	0.0645596	0.00242829	0.000452931	4.42244e-06	1	1	TRUE	FALSE	FALSE	-	-	-	-	-	-	SVEN_0432	81	462831	463703	1	Universal stress protein family	-	-	-	-	-	-	-	0.00558114	-0.244555	-0.182773	0.120894	-0.0487306	0.161627	0.0204043
3070200	0.0645121	0.00835158	0.00324559	4.57224e-06	1	1	TRUE	FALSE	FALSE	SVEN_2797	2	3069080	3070198	-1	Phosphoribosylaminoimidazole carboxylase ATPase subunit	SVEN_2798	207	3070407	3070922	1	putative integral membrane protein	-0.895512	2.31883	0.499505	-0.298204	0.0716784	-1.22861	-1.23825	0.790162	0.366711	-0.0531663	0.180458	-0.154195	-0.338666	0.601669
6953525	0.0644735	0.000367584	0.000580915	4.69774e-06	1	1	TRUE	FALSE	FALSE	-	-	-	-	-	-	SVEN_6370	557	6954082	6955086	1	Sugar phosphate isomerases or epimerases	-	-	-	-	-	-	-	0.00399344	-0.149148	0.0158282	0.109988	-0.0356194	-0.128965	-0.0629705
4309775	0.0644422	0.00359266	-0.000461805	4.80196e-06	1	1	TRUE	FALSE	FALSE	-	-	-	-	-	-	SVEN_3969	48	4309823	4311223	1	Cysteinyl-tRNA synthetase	-	-	-	-	-	-	-	1.03151	0.608549	-0.730292	-0.68035	-0.0916026	-0.527261	-0.0304742
4374950	0.0643878	-0.00118013	-0.00187057	4.98853e-06	1	1	TRUE	FALSE	FALSE	-	-	-	-	-	-	SVEN_4040	90	4375040	4375405	1	hypothetical protein	-	-	-	-	-	-	-	0.323624	-0.0706807	-0.257193	0.035859	-0.13605	-0.0815349	0.0415358
6392975	0.0643498	-0.00126853	-0.000120117	5.123e-06	1	1	TRUE	FALSE	FALSE	SVEN_5863	140	6391867	6392835	-1	UDP-galactose-lipid carrier transferase	-	-	-	-	-	-	-0.184375	-0.228403	-0.0432084	-0.429944	-1.34889	-0.877676	-0.294655	-	-	-	-	-	-	-
683975	0.0643438	-0.00294619	-0.00189129	5.14435e-06	1	1	TRUE	FALSE	FALSE	SVEN_0592	752	683068	683223	-1	hypothetical protein	-	-	-	-	-	-	0.0586721	-0.0959494	-0.0783567	0.0658468	-0.164716	-0.15745	0.108062	-	-	-	-	-	-	-
1268925	0.0642964	0.00666603	0.00462965	5.31796e-06	1	1	TRUE	FALSE	FALSE	SVEN_1121	65	1268108	1268860	-1	hypothetical protein	-	-	-	-	-	-	0.080841	1.12894	0.0687186	-1.59042	0.281191	-0.0258975	1.11456	-	-	-	-	-	-	-
4211200	0.0638971	0.00279158	0.00292372	7.02422e-06	1	1	TRUE	FALSE	FALSE	SVEN_3871	104	4209030	4211096	-1	hypothetical protein	-	-	-	-	-	-	0.331697	-0.204536	-0.72134	0.279188	-0.246499	-0.102013	0.36178	-	-	-	-	-	-	-
5168600	0.0638546	0.0103922	0.00810549	7.23487e-06	1	1	TRUE	FALSE	FALSE	SVEN_4803	444	5167023	5168156	-1	putative metal-transport protein	SVEN_4804	-20	5168580	5169164	1	hypothetical protein	0.740621	-0.142824	0.399266	-1.1688	-0.296984	-0.4131	0.912085	1.02477	1.1123	0.0948705	-0.0186252	-0.00554824	0.0511222	0.197302
2382325	0.063694	0.00125908	0.00295099	8.08746e-06	1	1	TRUE	FALSE	FALSE	-	-	-	-	-	-	SVEN_2214	2499	2384824	2385414	1	Transcriptional regulator, TetR family	-	-	-	-	-	-	-	0.303381	0.309872	-0.340542	0.0986137	0.161039	-0.0774911	-0.108817
4574675	0.0636341	0.00477504	0.00890417	8.42987e-06	1	1	TRUE	FALSE	FALSE	SVEN_4229	107	4573990	4574568	-1	RNA polymerase ECF-subfamily sigma factor	SVEN_4230	55	4574730	4575164	1	anti-sigma F factor antagonist (spoIIAA-2); anti sigma b factor antagonist RsbV	0.136393	-0.698379	-0.756946	0.598824	-0.237849	-0.303814	0.511623	-0.192822	0.0637356	0.314639	0.22714	0.166979	0.114745	-0.0555899
6201600	0.0635913	-0.0021295	0.000428876	8.68333e-06	1	1	TRUE	FALSE	FALSE	SVEN_5717	993	6200002	6200607	-1	hypothetical protein	SVEN_5719	609	6202209	6203591	1	hypothetical protein	-0.261911	-0.180142	0.158893	0.481273	-0.178374	-0.0102959	-0.163195	-0.136392	-1.25762	0.153348	0.708792	0.0336599	-0.0885784	0.948651
5285075	0.0635827	0.0105108	0.0134241	8.735e-06	1	1	TRUE	FALSE	FALSE	SVEN_4905	203	5284615	5284872	-1	WhiB transcription regulator	-	-	-	-	-	-	-0.149087	-0.297969	0.293827	0.895543	1.23457	0.509922	1.19338	-	-	-	-	-	-	-
5155900	0.0635509	0.00288073	0.00131415	8.92933e-06	1	1	TRUE	FALSE	FALSE	SVEN_4790	104	5154993	5155796	-1	Enoyl-CoA hydratase	SVEN_4791	209	5156109	5156276	1	hypothetical protein	0.00618236	-0.27463	-0.0563743	-0.02085	-0.12322	-0.0238747	-0.0903109	1.05512	0.912646	-0.120019	0.290799	0.0601397	-0.00571789	0.710116
2269075	0.0635337	0.00074289	-0.00108546	9.03636e-06	1	1	TRUE	FALSE	FALSE	-	-	-	-	-	-	SVEN_2056	145	2269220	2269888	1	putative phosphatase YfbT	-	-	-	-	-	-	-	0.479672	1.16963	-0.119086	-0.142652	0.312047	0.00845486	-0.313136
804875	0.0633004	0.00253033	0.00420132	1.06144e-05	1	1	TRUE	FALSE	FALSE	-	-	-	-	-	-	SVEN_0689	54	804929	805429	1	hypothetical protein	-	-	-	-	-	-	-	0.0917181	-0.0142489	0.16074	0.0185007	0.150877	0.0811667	-0.174783
831650	0.0632774	0.00386412	0.00135803	1.07838e-05	1	1	TRUE	FALSE	FALSE	SVEN_0718	22	830645	831628	-1	Possible sugar kinase	SVEN_0719	161	831811	832845	1	LacI-family transcriptional regulator	0.225413	-0.0670902	-0.11387	0.118321	0.145096	-0.101276	0.153439	0.104017	0.0964594	-0.0386076	0.0966605	0.0193864	-0.0440995	-0.100856
8029400	0.0632738	-0.000194779	-0.000514524	1.08104e-05	1	1	TRUE	FALSE	FALSE	-	-	-	-	-	-	SVEN_7299	3	8029403	8030515	1	probable regulatory protein	-	-	-	-	-	-	-	0.135917	-0.25521	-0.526483	-0.609578	-0.901111	-0.289422	-0.108421
3038475	0.0631643	0.00218505	0.000837063	1.16563e-05	1	1	TRUE	FALSE	FALSE	SVEN_2772	111	3037981	3038364	-1	hypothetical protein	SVEN_2773	240	3038715	3039170	1	hypothetical protein	0.304155	-0.0774054	-0.271521	-0.010869	-0.316449	-0.299543	0.187292	0.0559772	0.133674	-0.0954808	-0.181731	-0.756638	-0.444155	-0.223412
2960825	0.0631061	-0.000568575	0.00295675	1.21316e-05	1	1	TRUE	FALSE	FALSE	SVEN_2718	413	2958982	2960412	-1	NADP-dependent malic enzyme	-	-	-	-	-	-	0.119626	0.556414	-0.304313	-0.236331	-0.928763	-0.769667	0.328748	-	-	-	-	-	-	-
2231125	0.0630751	0.0019753	0.000644242	1.23928e-05	1	1	TRUE	FALSE	FALSE	SVEN_2016	141	2230562	2230984	-1	hypothetical protein	-	-	-	-	-	-	0.340951	0.033149	-0.484417	-0.284837	-0.33519	-0.233617	0.0845409	-	-	-	-	-	-	-
1938500	0.0630061	0.00546283	0.0045463	1.2994e-05	1	1	TRUE	FALSE	FALSE	SVEN_1737	258	1937028	1938242	-1	Cell division protein FtsZ	-	-	-	-	-	-	0.306607	0.107849	-0.483694	-1.23917	-0.865561	-0.828153	0.16962	-	-	-	-	-	-	-
2854225	0.0629973	0.0198502	0.0186721	1.30719e-05	3.38504e-07	8.67515e-05	TRUE	TRUE	TRUE	-	-	-	-	-	-	SVEN_t23	-49	2854176	2854249	1	tRNA-Lys	-	-	-	-	-	-	-	-	-	-	-	-	-	-
3744275	0.0629815	0.00978341	0.00866649	1.32144e-05	1	1	TRUE	FALSE	FALSE	SVEN_3425	103	3741581	3744172	-1	ClpB protein	SVEN_3426	29	3744304	3744708	1	hypothetical protein	0.132226	0.132723	0.13451	-0.165149	0.0097553	-0.0112653	0.0573442	0.690347	0.322725	-0.278071	-0.0298393	-0.183234	0.566469	1.36276
4616225	0.06295	0.00889345	0.0054985	1.35032e-05	1	1	TRUE	FALSE	FALSE	SVEN_4264	415	4614926	4615810	-1	putative NLP or P60 family protein	SVEN_4265	154	4616379	4616840	1	NADH ubiquinone oxidoreductase chain A	0.790941	-0.299921	0.446981	0.44419	0.961034	0.440986	0.525992	-0.225753	-1.02854	0.608444	0.372922	0.207604	-0.141066	1.28179
6486525	0.0629467	-0.00231897	0.004369	1.35329e-05	1	1	TRUE	FALSE	FALSE	-	-	-	-	-	-	SVEN_5956	456	6486981	6488117	1	Xanthine and CO dehydrogenases maturation factor,XdhC or CoxF family	-	-	-	-	-	-	-	-0.168612	-0.174958	-0.00196528	-0.0187406	0.177555	0.078227	-0.0570476
7595425	0.0628586	0.00395874	0.00608139	1.43748e-05	1	1	TRUE	FALSE	FALSE	SVEN_6942	154	7594204	7595271	-1	hypothetical protein	SVEN_6943	92	7595517	7596374	1	Archaeal seryl-tRNA synthetase-related sequence	-0.0595589	0.0274576	-0.105051	0.315251	0.0450317	-0.0677707	-0.172952	-0.0674157	-0.0278765	0.115323	0.0246125	0.0877373	0.0127872	-0.070106
8142175	0.0628555	0.00191817	-0.00052937	1.44055e-05	1	1	TRUE	FALSE	FALSE	SVEN_7386	1563	8138633	8140612	-1	hypothetical protein	-	-	-	-	-	-	0.00325849	0.136417	0.028551	-0.0105079	0.0843757	0.0771627	-0.234628	-	-	-	-	-	-	-
1572725	0.0627841	0.00975372	0.0101663	1.51254e-05	1	1	TRUE	FALSE	FALSE	SVEN_1407	109	1571501	1572616	-1	Alanine dehydrogenase	-	-	-	-	-	-	0.00910453	0.0228525	3.2202	-0.423236	2.66964	1.6944	1.40381	-	-	-	-	-	-	-
4956775	0.0626632	0.00284195	0.00486123	1.64273e-05	1	1	TRUE	FALSE	FALSE	-	-	-	-	-	-	SVEN_4602	117	4956892	4958040	1	putative secreted protein	-	-	-	-	-	-	-	-0.0300762	0.213815	0.158604	0.131137	-0.115833	0.091608	-0.0159598
4935550	0.0626591	0.00944597	0.0118701	1.64738e-05	1	1	TRUE	FALSE	FALSE	SVEN_4581	81	4934549	4935469	-1	Deoxyribose-phosphate aldolase	SVEN_4582	231	4935781	4937052	1	hypothetical protein	2.1036	-1.67179	-0.587298	0.0280998	0.153231	-0.484365	0.0910581	0.61184	-0.916153	0.183639	1.4327	0.30008	0.0973336	0.0694308
1096550	0.0626511	-0.00280677	-0.0015057	1.65631e-05	1	1	TRUE	FALSE	FALSE	SVEN_0967	713	1095094	1095837	-1	hypothetical protein	-	-	-	-	-	-	1.0608	0.185895	-0.787786	0.038035	-0.231657	-0.0664441	-0.0834096	-	-	-	-	-	-	-
3424975	0.0623043	0.00443308	0.00491156	2.09706e-05	1	1	TRUE	FALSE	FALSE	SVEN_3125	-44	3424564	3425019	-1	AsnC-family transcriptional regulator in menaquinone synthesis	SVEN_3126	204	3425179	3425304	1	hypothetical protein	0.237711	-0.0218438	-0.507509	-0.646922	0.220793	-0.253594	-0.211298	0.497391	0.0833952	1.26271	1.64662	3.07814	2.81629	2.19685
2369400	0.0622495	-0.000444315	0.00205143	2.17638e-05	1	1	TRUE	FALSE	FALSE	SVEN_2199	1207	2367579	2368193	-1	hypothetical protein	-	-	-	-	-	-	0.184337	0.0134187	-0.0747546	0.269959	0.0210735	-0.0220669	0.302429	-	-	-	-	-	-	-
7924325	0.0621302	0.00722768	0.00509985	2.35956e-05	1	1	TRUE	FALSE	FALSE	-	-	-	-	-	-	SVEN_7206	14	7924339	7924737	1	hypothetical protein	-	-	-	-	-	-	-	-0.105174	-0.0533684	0.0542739	0.056752	-0.153312	-0.863816	-1.50236
4090425	0.0621246	8.51388e-05	0.0042129	2.36846e-05	1	1	TRUE	FALSE	FALSE	SVEN_3762	5	4089848	4090420	-1	secreted protein	SVEN_t37	116	4090541	4090634	1	tRNA-Ser	-0.0957078	0.0438695	0.150558	-0.247091	-1.05603	-0.632915	-0.27564	-	-	-	-	-	-	-
6029350	0.062111	0.00478753	0.0015231	2.39039e-05	1	1	TRUE	FALSE	FALSE	-	-	-	-	-	-	SVEN_5547	15	6029365	6029763	1	hypothetical protein	-	-	-	-	-	-	-	0.738441	0.496392	-0.169985	-0.0718796	0.0565085	-0.197789	0.547321
5400600	0.0619781	-0.000221398	0.000512793	2.61486e-05	1	1	TRUE	FALSE	FALSE	-	-	-	-	-	-	SVEN_5016	54	5400654	5401901	1	Serine hydroxymethyltransferase	-	-	-	-	-	-	-	0.528631	0.219502	-0.182616	-0.654961	-1.92839	-2.03558	-1.24694
5456175	0.0619373	0.0019805	0.000673286	2.68793e-05	1	1	TRUE	FALSE	FALSE	SVEN_5070	20	5455520	5456155	-1	Transcriptional regulator, TetR family	SVEN_5071	279	5456454	5457431	1	Thioredoxin domain-containing protein	0.233102	0.0397713	-0.0235733	-6.38772e-05	0.0372883	0.0491821	-0.0377339	0.902878	0.0768357	-0.388766	0.244685	0.143109	0.116711	1.11621
2600775	0.0619264	-0.000928494	-0.00198984	2.70767e-05	1	1	TRUE	FALSE	FALSE	-	-	-	-	-	-	SVEN_2400	509	2601284	2602246	1	putative membrane protein	-	-	-	-	-	-	-	0.477917	0.0867246	0.758128	0.189712	0.103865	0.0316139	0.458131
5603375	0.061917	0.00436431	-0.00092022	2.72494e-05	1	1	TRUE	FALSE	FALSE	-	-	-	-	-	-	SVEN_5187	559	5603934	5606774	1	Sensory box or GGDEF family protein	-	-	-	-	-	-	-	-0.0255044	0.44806	1.41159	0.454746	0.406325	-0.0832116	1.15242
1483875	0.0619042	-0.000132319	-0.00206937	2.74847e-05	1	1	TRUE	FALSE	FALSE	SVEN_1324	322	1482918	1483553	-1	hypothetical protein	-	-	-	-	-	-	-0.239678	-0.0397488	-0.327454	-1.74543	-4.6737	-3.14256	-2.27381	-	-	-	-	-	-	-
5616600	0.0617387	0.00598555	0.00793827	3.07253e-05	1	1	TRUE	FALSE	FALSE	SVEN_5195	1	5615487	5616599	-1	putative transcriptional regulator	SVEN_5196	183	5616783	5617709	1	Proline dehydrogenase	0.31572	0.14549	-0.0132551	0.000502245	0.0237941	0.0160422	-0.238729	2.89413	1.46598	0.641528	0.059764	-0.312596	-0.521742	-0.14402
1818925	0.0617167	0.00198714	0.00463175	3.1184e-05	1	1	TRUE	FALSE	FALSE	SVEN_1628	61	1817077	1818864	-1	secreted protein	SVEN_1629	180	1819105	1820025	1	hypothetical protein	0.215171	-1.24992	0.249567	0.486455	0.106632	0.530827	0.383245	0.0946814	-0.0918603	-0.0497901	0.0758923	0.0458849	0.0597396	-0.0518336
1433150	0.0616734	0.00355633	0.00307987	3.2105e-05	1	1	TRUE	FALSE	FALSE	SVEN_1271	92	1431733	1433058	-1	putative peptidase	SVEN_1272	7	1433157	1433297	1	hypothetical protein	0.115319	-0.570045	0.142878	0.0794976	0.0768983	0.0508417	0.435058	-0.00262614	0.0206363	-0.0121713	-0.0594213	0.0355746	0.0297293	0.0577624
3610650	0.0616493	0.0037461	0.00212422	3.26274e-05	1	1	TRUE	FALSE	FALSE	SVEN_t30	104	3610473	3610546	-1	tRNA-Thr	-	-	-	-	-	-	-	-	-	-	-	-	-	-	-	-	-	-	-	-
2755525	0.0615809	0.000391551	0.00233992	3.41611e-05	1	1	TRUE	FALSE	FALSE	SVEN_2535	212	2754012	2755313	-1	Citrate synthase (si)	-	-	-	-	-	-	0.0362123	0.393771	-0.454672	-1.10591	0.631211	-0.195525	1.04367	-	-	-	-	-	-	-
5694550	0.0615544	0.00352087	0.00805766	3.4774e-05	1	1	TRUE	FALSE	FALSE	-	-	-	-	-	-	SVEN_5271	233	5694783	5695001	1	hypothetical protein	-	-	-	-	-	-	-	0.861423	0.0619446	-0.249192	0.332376	0.192673	-0.0584216	1.43879
2299150	0.0615238	0.00617874	0.00370956	3.54948e-05	1	1	TRUE	FALSE	FALSE	SVEN_2112	138	2298641	2299012	-1	hypothetical protein	SVEN_2113	-29	2299121	2299435	1	hypothetical protein	0.318229	0.00342979	-0.349261	0.325376	0.0625538	-0.0501242	0.298695	0.1555	-0.138319	0.244738	0.36227	0.208679	0.401501	0.191693
4610800	0.0613692	0.00169533	0.000771535	3.93651e-05	1	1	TRUE	FALSE	FALSE	-	-	-	-	-	-	SVEN_4260	79	4610879	4611571	1	Ubiquinone or menaquinone biosynthesis methyltransferase UbiE	-	-	-	-	-	-	-	0.568811	0.627749	-0.872924	-0.603665	-0.141184	0.0063668	-0.112263
3835625	0.0612513	0.00403641	0.00431891	4.25904e-05	1	1	TRUE	FALSE	FALSE	SVEN_3526	61	3835274	3835564	-1	hypothetical protein	-	-	-	-	-	-	0.421383	0.225963	-0.164328	0.042723	0.0374914	0.0562814	0.359012	-	-	-	-	-	-	-
1145875	0.0612227	0.00669593	0.00578768	4.34103e-05	1	1	TRUE	FALSE	FALSE	SVEN_1003	10	1144744	1145865	-1	Glycosyltransferase	-	-	-	-	-	-	-0.231045	-3.42384	-0.144557	1.73767	0.761377	0.998503	0.202406	-	-	-	-	-	-	-
1126850	0.0611602	0.000559389	0.00506731	4.52584e-05	1	1	TRUE	FALSE	FALSE	SVEN_0991	-23	1123598	1126873	-1	putative sensor histidine kinase	SVEN_0992	373	1127223	1127609	1	hypothetical protein	-0.272459	0.477639	-0.452832	-0.823807	0.105089	-0.612585	-0.280938	1.17118	-0.456454	-0.818716	0.650665	0.790791	0.504645	1.40137
1611300	0.0611341	0.00573433	-0.000143606	4.60532e-05	1	1	TRUE	FALSE	FALSE	SVEN_1439	1067	1609088	1610233	-1	putative two-component system sensor kinase	-	-	-	-	-	-	0.307652	0.0974866	0.161091	0.612093	0.408238	0.210742	0.373182	-	-	-	-	-	-	-
7031375	0.0610824	0.00296827	0.00375787	4.76646e-05	1	1	TRUE	FALSE	FALSE	-	-	-	-	-	-	SVEN_6447	200	7031575	7032486	1	Phytoene synthase	-	-	-	-	-	-	-	0.409109	0.150843	-0.228763	-0.424051	-0.430803	-0.134645	0.287091
3316825	0.0610257	0.00693683	0.0151191	4.94971e-05	1	0.0804371	TRUE	FALSE	FALSE	-	-	-	-	-	-	SVEN_3031	277	3317102	3318373	1	hypothetical protein	-	-	-	-	-	-	-	1.99	-1.21188	-0.254991	-0.278681	0.536131	1.29029	2.02013
5998475	0.0610146	0.000474595	0.00555684	4.98651e-05	1	1	TRUE	FALSE	FALSE	-	-	-	-	-	-	SVEN_5518	48	5998523	5999119	1	hypothetical protein	-	-	-	-	-	-	-	0.593363	0.579607	-0.365862	-0.254103	0.071157	-0.11512	0.100732
8156275	0.0609308	0.000798066	0.00255052	5.27186e-05	1	1	TRUE	FALSE	FALSE	SVEN_7394	-6	8155670	8156281	-1	ADP-ribose pyrophosphatase	SVEN_7395	87	8156362	8157129	1	hypothetical protein	0.266631	-0.176108	-0.579237	-0.250422	-0.108956	0.116545	1.0984	0.652263	0.951891	-0.382928	-0.814823	-0.464724	-0.478107	0.0360366
5450350	0.0608521	0.00486339	0.000279219	5.55451e-05	1	1	TRUE	FALSE	FALSE	SVEN_5064	72	5449876	5450278	-1	endo-1,4-beta-glucanase	-	-	-	-	-	-	-0.202972	0.0593576	-0.162377	-0.79707	-0.848049	-0.221391	-0.481149	-	-	-	-	-	-	-
2721225	0.0607771	-0.00318073	0.00072659	5.83782e-05	1	1	TRUE	FALSE	FALSE	SVEN_2508	879	2719672	2720346	-1	Potassium-transporting ATPase C chain	-	-	-	-	-	-	-0.0203655	-0.0929124	0.036287	0.0830927	0.0276104	0.0915863	-0.0087514	-	-	-	-	-	-	-
6443850	0.0607648	0.00101263	-0.00241283	5.88575e-05	1	1	TRUE	FALSE	FALSE	SVEN_5915	246	6442669	6443604	-1	Sulfate adenylyltransferase subunit 2	-	-	-	-	-	-	-2.83144	-0.262415	-2.14511	0.72361	2.4521	-1.49198	-1.72947	-	-	-	-	-	-	-
7556250	0.060683	0.0128778	0.0172124	6.21297e-05	0.828797	0.00169319	TRUE	FALSE	FALSE	SVEN_6905	150	7554790	7556100	-1	Endo-1,4-beta-xylanase A precursor	-	-	-	-	-	-	-0.0653741	0.097601	-0.0135985	-0.198579	-0.0428309	-0.0738613	0.0385335	-	-	-	-	-	-	-
5716975	0.0606364	-0.000702016	0.00319841	6.40729e-05	1	1	TRUE	FALSE	FALSE	-	-	-	-	-	-	SVEN_5286	231	5717206	5717649	1	SSU ribosomal protein S16p	-	-	-	-	-	-	-	0.337228	2.06668	0.544679	-0.821258	0.588013	-0.305389	0.942416
2308625	0.0606028	-0.000599838	-0.00168388	6.55139e-05	1	1	TRUE	FALSE	FALSE	-	-	-	-	-	-	SVEN_2131	706	2309331	2309615	1	hypothetical protein	-	-	-	-	-	-	-	-0.139861	0.0725809	0.0807495	0.0257483	-0.158079	-0.00921371	0.0270216
1892450	0.0605055	0.0125568	0.01152	6.98597e-05	1	1	TRUE	FALSE	FALSE	SVEN_1692	-27	1891614	1892477	-1	Indole-3-glycerol phosphate synthase	-	-	-	-	-	-	0.926967	0.681402	-0.283602	-0.580797	-0.243039	-0.470954	0.209	-	-	-	-	-	-	-
5851300	0.0604975	0.000906502	-0.000715357	7.0227e-05	1	1	TRUE	FALSE	FALSE	-	-	-	-	-	-	SVEN_5398	61	5851361	5854225	1	Cell division protein FtsK	-	-	-	-	-	-	-	0.428625	-0.284293	-1.49614	-0.998959	-1.24617	-0.842274	-0.308551
4170950	0.0603787	-0.000529895	0.0015699	7.59459e-05	1	1	TRUE	FALSE	FALSE	-	-	-	-	-	-	SVEN_3846	435	4171385	4171591	1	putative DNA-binding protein	-	-	-	-	-	-	-	-0.0176351	-0.319239	0.0394126	0.200269	0.285217	0.373618	0.518905
2643750	0.0603255	0.00355338	-0.00203198	7.86544e-05	1	1	TRUE	FALSE	FALSE	SVEN_2437	173	2643386	2643577	-1	hypothetical protein	SVEN_2438	92	2643842	2647054	1	hypothetical protein	-0.342308	-0.210481	0.545651	0.0813556	-0.308876	-0.0614824	0.188629	-0.0020468	0.0658494	-0.0242345	-0.0573107	-0.157609	-0.214285	-0.265064
4548600	0.0603162	0.00427518	0.00453091	7.91351e-05	1	1	TRUE	FALSE	FALSE	SVEN_4203	-17	4548108	4548617	-1	hypothetical protein	SVEN_4204	288	4548888	4549955	1	2-Oxobutyrate oxidase, putative	0.167458	-0.147187	0.16994	0.159721	0.00928222	-0.085779	0.173927	-0.722612	-0.514318	-0.260141	1.58492	0.54154	0.0581289	0.419676
7457025	0.0602985	-0.00251557	0.000507773	8.0059e-05	1	1	TRUE	FALSE	FALSE	SVEN_6808	112	7455486	7456913	-1	putative integral membrane protein	-	-	-	-	-	-	-0.00768891	0.21571	0.0208931	0.0622346	-0.0915786	-0.179934	-0.0627496	-	-	-	-	-	-	-
1742225	0.0602415	0.00661362	0.00676667	8.31175e-05	1	1	TRUE	FALSE	FALSE	SVEN_1563	66	1741212	1742159	-1	Heme O synthase, protoheme IX farnesyltransferase COX10-CtaB	SVEN_1564	248	1742473	1744560	1	Transketolase	0.875284	1.40753	-0.925769	-0.867676	0.195324	0.183633	0.522868	0.271705	0.393212	-0.138577	-0.317089	-0.306293	-0.689427	0.390741
1221300	0.0599668	0.000957035	0.00610511	9.9518e-05	1	1	TRUE	FALSE	FALSE	SVEN_1076	135	1219957	1221165	-1	S-adenosylmethionine synthetase	-	-	-	-	-	-	0.231957	0.0690912	0.0908664	-0.0769832	0.272129	-0.277152	0.699413	-	-	-	-	-	-	-
5671075	0.0519459	0.0250895	0.0328208	0.0135259	1.05015e-13	1.65994e-22	FALSE	TRUE	TRUE	-	-	-	-	-	-	SVEN_t62	-82	5670993	5671064	1	tRNA-Gln	-	-	-	-	-	-	-	-	-	-	-	-	-	-
5698775	0.048464	0.0189927	0.0155871	0.0927259	2.84936e-06	0.035347	FALSE	TRUE	FALSE	-	-	-	-	-	-	SVEN_5273	155	5698930	5700363	1	putative sugar transporter	-	-	-	-	-	-	-	-0.0313752	1.94591	0.333516	-1.05158	-3.43954	-2.94583	0.702338
4192975	0.0474706	0.0228326	0.0215304	0.15696	1.01247e-10	1.32367e-07	FALSE	TRUE	TRUE	-	-	-	-	-	-	SVEN_t48	-94	4192881	4192954	1	tRNA-Met	-	-	-	-	-	-	-	-	-	-	-	-	-	-
4193000	0.0160772	0.0193502	0.0149057	0.991083	1.18544e-06	0.116119	FALSE	TRUE	FALSE	-	-	-	-	-	-	SVEN_3861	60	4193060	4193800	1	putative transcriptional regulator, MerR family	-	-	-	-	-	-	-	0.0259072	-0.029534	-0.155389	-0.0796135	-0.0943036	0.370126	0.114412
6883350	0.00514892	0.0190311	0.0136961	0.991083	2.59528e-06	0.849225	FALSE	TRUE	FALSE	SVEN_6307	125	6881699	6883225	-1	Crotonyl-CoA carboxylase or reductase,ethylmalonyl-CoA producing	-	-	-	-	-	-	0.132778	-1.31121	0.919593	-0.929284	0.341576	0.0288145	0.142617	-	-	-	-	-	-	-
5235000	0.0371086	0.0175416	0.0134092	0.991083	8.53041e-05	1	FALSE	TRUE	FALSE	-	-	-	-	-	-	SVEN_t57	-58	5234942	5235018	1	tRNA-Met	-	-	-	-	-	-	-	-	-	-	-	-	-	-
2837050	0.0205964	0.0181184	0.0192776	0.991083	2.27852e-05	2.36461e-05	FALSE	TRUE	TRUE	-	-	-	-	-	-	SVEN_t21	-65	2836985	2837058	1	tRNA-Lys	-	-	-	-	-	-	-	-	-	-	-	-	-	-
6479075	0.0140316	0.0179694	0.010047	0.991083	3.21687e-05	1	FALSE	TRUE	FALSE	SVEN_5950	95	6478255	6478980	-1	hypothetical protein SC6C5.04c	-	-	-	-	-	-	0.277255	-0.0677059	0.0484551	0.478604	0.210587	-0.190183	-0.0680512	-	-	-	-	-	-	-
4178825	0.00689893	0.0197477	0.015364	0.991083	4.38847e-07	0.052466	FALSE	TRUE	FALSE	SVEN_t45	-90	4178842	4178915	-1	tRNA-Asp	-	-	-	-	-	-	-	-	-	-	-	-	-	-	-	-	-	-	-	-
1433375	0.00961565	0.0187932	0.0160674	0.991083	4.61705e-06	0.0148305	FALSE	TRUE	FALSE	-	-	-	-	-	-	SVEN_1273	42	1433417	1434343	1	Ribosomal large subunit pseudouridine synthase A	-	-	-	-	-	-	-	0.729043	0.337249	-0.0657721	-0.170669	-0.0954186	-0.00658993	-0.279631
3961250	0.0289451	0.0242131	0.0189824	0.991083	1.63172e-12	4.47878e-05	FALSE	TRUE	TRUE	SVEN_t35	-88	3961265	3961338	-1	tRNA-Ile	-	-	-	-	-	-	-	-	-	-	-	-	-	-	-	-	-	-	-	-
5694950	-0.00506569	0.0176354	0.0110764	0.991083	6.9013e-05	1	FALSE	TRUE	FALSE	-	-	-	-	-	-	SVEN_5272	205	5695155	5698736	1	Chromosome partition protein smc	-	-	-	-	-	-	-	0.398271	0.357718	-0.33962	-0.0846271	-0.225139	-0.158585	-0.0675617
8082775	0.0025287	0.0182266	0.0136754	0.991083	1.77064e-05	0.877377	FALSE	TRUE	FALSE	SVEN_7349	99	8080712	8082676	-1	secreted hydrolase	SVEN_7350	95	8082870	8083769	1	LacI family transcriptional regulator	-0.109744	-0.0887856	0.114134	0.0940793	0.0182538	0.0721047	-0.29999	0.0197951	-0.00821423	-0.0421962	-0.00156887	-0.0604645	-0.0301863	-0.0407825
561450	0.00478453	0.0188836	0.0241421	0.991083	3.7128e-06	1.62772e-10	FALSE	TRUE	TRUE	SVEN_0506	92	559994	561358	-1	Anthranilate synthase, aminase component	SVEN_0507	612	562062	562751	1	putative transcriptional regulator	-0.106811	-0.146747	0.0369067	1.64922	0.183921	0.32373	-0.00802492	-0.136111	-0.212159	0.0681612	0.0964084	0.0778932	0.244287	0.0721506
3961225	0.0320603	0.0227278	0.0174571	0.991083	1.37171e-10	0.00104554	FALSE	TRUE	FALSE	SVEN_3648	108	3960983	3961117	-1	hypothetical protein	-	-	-	-	-	-	0.99102	0.330175	-0.384983	0.335362	0.556538	0.405945	0.632044	-	-	-	-	-	-	-
6782000	-0.00521324	0.0176825	0.0222994	0.991083	6.2027e-05	1.98746e-08	FALSE	TRUE	TRUE	SVEN_6224	329	6781480	6781671	-1	hypothetical protein	SVEN_6225	49	6782049	6782399	1	regulatory protein, ArsR	0.0926432	-0.0239045	0.13127	0.0526674	0.0547952	-0.0715623	0.661936	-0.128514	0.0523511	0.0124651	-0.0625807	0.0547871	-0.020186	-0.282631
2545450	0.0286659	0.0180382	0.0216734	0.991083	2.74418e-05	9.3493e-08	FALSE	TRUE	TRUE	SVEN_2353	223	2542342	2545227	-1	Leucyl-tRNA synthetase	-	-	-	-	-	-	0.179971	1.24866	0.418912	-0.776554	0.119748	-0.483168	0.935652	-	-	-	-	-	-	-
3014425	0.0396655	0.0184507	0.010805	0.991083	1.04541e-05	1	FALSE	TRUE	FALSE	SVEN_2756	-3	3013751	3014428	-1	DNA-binding response regulator mtrA	SVEN_2757	323	3014748	3016061	1	putative integral membrane protein	0.41683	-0.0449267	-0.278635	0.121763	0.0836981	-0.101025	-0.07165	0.0964049	-0.149665	0.119349	0.0499834	0.101786	0.0300211	0.187366
3496175	0.0130105	0.0181789	0.0106765	0.991083	1.97901e-05	1	FALSE	TRUE	FALSE	SVEN_r12	198	3495691	3495977	-1	16S ribosomal RNA	-	-	-	-	-	-	-	-	-	-	-	-	-	-	-	-	-	-	-	-
6578325	0.0055994	0.0175715	0.00822038	0.991083	7.97504e-05	1	FALSE	TRUE	FALSE	-	-	-	-	-	-	SVEN_6046	56	6578381	6578770	1	Molybdate-binding domain of ModE	-	-	-	-	-	-	-	0.675712	0.458456	0.248789	-0.0562662	0.788074	1.0032	0.50547
8027200	0.0208226	0.0180257	0.0107574	0.991083	2.82493e-05	1	FALSE	TRUE	FALSE	SVEN_7296	304	8026312	8026896	-1	putative integral membrane protein	SVEN_7297	16	8027216	8027827	1	TetR-family transcriptional regulator	0.2781	0.221682	-0.0946663	-1.00597	0.0985946	0.00719415	0.126602	0.0474735	0.373106	0.128362	0.0430665	0.0189794	0.0605179	0.0700736
7230400	-0.0044117	0.0182638	0.0108319	0.991083	1.62296e-05	1	FALSE	TRUE	FALSE	SVEN_6613	59	7229859	7230341	-1	integral membrane protein	SVEN_6614	37	7230437	7230778	1	Transcriptional regulator, PadR family	0.0499267	0.115113	0.165574	0.0757933	0.0561067	0.0843838	0.0861136	0.0221683	0.0661628	-0.0441658	0.0173608	0.0247189	-0.00502758	0.0213195
4219950	0.00214752	0.0176542	0.00689755	0.991083	6.61358e-05	1	FALSE	TRUE	FALSE	-	-	-	-	-	-	SVEN_r17	192	4220142	4223266	1	23S ribosomal RNA	-	-	-	-	-	-	-	-	-	-	-	-	-	-
849675	0.00416261	0.0181584	0.0112073	0.991083	2.07626e-05	1	FALSE	TRUE	FALSE	SVEN_0738	77	849227	849598	-1	Transcriptional regulator, ArsR family	SVEN_0739	47	849722	850807	1	2,4-dienoyl-CoA reductase	0.258803	0.0817377	0.133028	0.0573626	0.116154	0.0994427	0.202419	0.80768	-0.359883	0.423106	0.21823	0.267122	0.068385	0.132964
7155375	-0.00909899	0.02203	0.0117049	0.991083	1.00149e-09	1	FALSE	TRUE	FALSE	SVEN_6543	80	7154447	7155295	-1	hypothetical protein	SVEN_6544	129	7155504	7156106	1	Transcriptional regulator, TetR family	0.00218039	0.000124546	0.139261	0.18419	0.0372627	0.257707	0.52476	0.109947	0.279926	0.0653419	0.0545813	0.379795	0.11322	0.388155
3490900	0.0172169	0.0185567	0.0391377	0.991083	8.13054e-06	1.73707e-33	FALSE	TRUE	TRUE	SVEN_r10	-68	3490849	3490968	-1	5S ribosomal RNA	-	-	-	-	-	-	-	-	-	-	-	-	-	-	-	-	-	-	-	-
2545475	0.0294792	0.0216969	0.0243869	0.991083	2.53307e-09	8.35975e-11	FALSE	TRUE	TRUE	SVEN_t15	-77	2545480	2545552	-1	tRNA-Ala	-	-	-	-	-	-	-	-	-	-	-	-	-	-	-	-	-	-	-	-
3073125	0.039789	0.0191528	0.0142838	0.991083	1.92766e-06	0.329293	FALSE	TRUE	FALSE	SVEN_2800	115	3072294	3073010	-1	putative two-component system response regulator	SVEN_2801	276	3073401	3074921	1	Di-or tripeptide transporter	0.589745	0.171393	0.0200881	0.15642	0.307582	0.0101773	0.442132	0.534617	3.33169	3.13591	-0.278808	2.64841	0.809195	0.945974
6773850	0.00234107	0.0176767	0.0186066	0.991083	6.2852e-05	9.96239e-05	FALSE	TRUE	TRUE	SVEN_6216	344	6771749	6773506	-1	amino acid adenylation domain	SVEN_6217	161	6774011	6774688	1	hypothetical protein	-0.257641	0.0137481	-0.0213957	1.20388	0.906873	0.233181	0.154219	-0.0360051	0.0992533	-0.0527499	0.575271	1.35182	0.1517	0.242206
7269525	0.0177612	0.0177035	0.0106996	0.991083	5.91417e-05	1	FALSE	TRUE	FALSE	SVEN_6644	92	7267412	7269433	-1	Beta-galactosidase	SVEN_6645	118	7269643	7270956	1	solute-binding lipoprotein	0.0860885	0.0167432	-0.0188121	-0.0533883	-0.0118021	-0.0998003	-0.00230489	-0.13761	0.096616	0.115928	0.10032	0.17167	0.211302	0.310879
4090950	0.0133226	0.0210141	0.0211691	0.991083	1.6252e-08	3.15508e-07	FALSE	TRUE	TRUE	-	-	-	-	-	-	SVEN_t38	-62	4090888	4090960	1	tRNA-Arg	-	-	-	-	-	-	-	-	-	-	-	-	-	-
2425500	-0.012118	0.0179923	0.0180733	0.991083	3.05162e-05	0.000301817	FALSE	TRUE	FALSE	SVEN_t14	-37	2425465	2425537	-1	tRNA-Asn	-	-	-	-	-	-	-	-	-	-	-	-	-	-	-	-	-	-	-	-
5757675	0.00521483	0.018945	0.0161579	0.991083	3.19922e-06	0.0125579	FALSE	TRUE	FALSE	SVEN_5329	155	5756969	5757520	-1	protein T24A6.7	SVEN_5330	21	5757696	5759210	1	4-aminobutyraldehyde dehydrogenase	0.828212	-0.260222	-0.888195	-0.836513	-0.223468	-0.231323	-0.376412	-0.00298233	0.0694003	0.0873268	0.0118085	0.0611664	0.0221956	-0.0348076
3465875	0.0048606	0.0180718	0.0112715	0.991083	2.5388e-05	1	FALSE	TRUE	FALSE	SVEN_3171	6	3464676	3465869	-1	hypothetical protein	SVEN_3172	169	3466044	3466985	1	hypothetical protein	0.289226	-0.104844	0.0243241	0.0249506	0.00758869	-0.0580744	-0.0609876	0.197276	0.487115	0.107849	0.164999	0.143033	-0.0321389	0.312688
6467775	0.00958952	0.0180429	0.0104358	0.991083	2.71449e-05	1	FALSE	TRUE	FALSE	SVEN_5939	3666	6463126	6464109	-1	putative regulatory protein	SVEN_5941	411	6468186	6468344	1	hypothetical protein	0.236979	0.419495	-0.133098	-0.0297048	0.0518725	-0.0126657	-0.00140641	-	-	-	-	-	-	-
4179000	0.0367046	0.0207294	0.0334902	0.991083	3.46899e-08	1.40145e-23	FALSE	TRUE	TRUE	SVEN_t46	-28	4178956	4179028	-1	tRNA-Glu	-	-	-	-	-	-	-	-	-	-	-	-	-	-	-	-	-	-	-	-
4348700	0.00735245	0.0176603	0.0109274	0.991083	6.52288e-05	1	FALSE	TRUE	FALSE	-	-	-	-	-	-	SVEN_4015	266	4348966	4351062	1	hypothetical protein	-	-	-	-	-	-	-	0.227795	-0.189349	0.232906	0.303423	0.164297	0.198159	0.262716
1294525	0.035195	0.022253	0.016071	0.991083	5.34015e-10	0.0147351	FALSE	TRUE	FALSE	-	-	-	-	-	-	SVEN_t6	-94	1294431	1294502	1	tRNA-Val	-	-	-	-	-	-	-	-	-	-	-	-	-	-
5215125	0.0392871	0.019508	0.0180442	0.991083	8.00888e-07	0.000320321	FALSE	TRUE	FALSE	-	-	-	-	-	-	SVEN_4841	68	5215193	5215546	1	hypothetical protein	-	-	-	-	-	-	-	1.23456	-0.875028	-0.936115	0.267117	-0.033943	-0.110245	0.475531
4924125	-0.00129931	0.0175226	0.0160396	0.991083	8.90462e-05	0.0156075	FALSE	TRUE	FALSE	-	-	-	-	-	-	SVEN_4569	270	4924395	4924766	1	secreted protein	-	-	-	-	-	-	-	0.087635	-0.324277	-0.219087	-0.494215	-0.142913	-0.3684	0.0510645
6232000	-0.00139692	0.0178933	0.00847246	0.991083	3.83305e-05	1	FALSE	TRUE	FALSE	SVEN_5738	284	6231264	6231716	-1	hypothetical protein	SVEN_5740	1570	6233570	6234886	1	hypothetical protein	-0.0187848	-0.0293651	0.126985	0.0627884	0.0920062	0.33478	0.0261236	0.12518	-0.241696	-0.719747	-0.133555	-0.246365	-0.343044	0.371798
4461625	0.019319	0.0182225	0.0114937	0.991083	1.78785e-05	1	FALSE	TRUE	FALSE	SVEN_4121	63	4461278	4461562	-1	Copper chaperone	SVEN_4122	122	4461747	4462724	1	secreted protein	0.103438	0.0137962	-0.281784	-0.49806	0.249214	0.16801	0.719262	0.035107	0.148279	0.325217	-0.300133	0.131252	0.0604136	-0.0974164
7449250	0.00472623	0.0180118	0.0092161	0.991083	2.91729e-05	1	FALSE	TRUE	FALSE	SVEN_6801	396	7448450	7448854	-1	GAF domain-containing protein or Signal transduction response regulator	SVEN_6802	42	7449292	7449714	1	Aspartate 1-decarboxylase	0.334818	-0.165934	-0.0947234	-1.07147	-2.21128	-1.46154	-0.604173	0.503846	0.307163	0.207443	-0.166067	-0.446535	-0.269066	-0.141503
1433350	0.0148011	0.0238087	0.0264413	0.991083	5.60203e-12	2.41352e-13	FALSE	TRUE	TRUE	-	-	-	-	-	-	SVEN_t9	-82	1433268	1433355	1	tRNA-Leu	-	-	-	-	-	-	-	-	-	-	-	-	-	-
5840700	0.0025112	0.0174862	0.0223994	0.991083	9.66402e-05	1.546e-08	FALSE	TRUE	TRUE	-	-	-	-	-	-	SVEN_r21	880	5841580	5841699	1	5S ribosomal RNA	-	-	-	-	-	-	-	-	-	-	-	-	-	-
4339900	0.0114402	0.0207523	0.00865922	0.991083	3.26482e-08	1	FALSE	TRUE	FALSE	SVEN_4004	116	4339452	4339784	-1	putative replication activator protein Pra	SVEN_4005	38	4339938	4340732	1	putative regulatory protein KorSA, GntR-family transcriptional regulator	-0.00475862	0.135156	0.0626891	0.101541	0.0556745	0.120138	-0.222896	0.462372	0.232746	-0.400571	-0.28829	-0.0110729	0.0338083	0.0679238
4754975	0.0170334	0.0182753	0.0159741	0.991083	1.58003e-05	0.0175903	FALSE	TRUE	FALSE	-	-	-	-	-	-	SVEN_4412	34	4755009	4755452	1	LSU ribosomal protein L13p	-	-	-	-	-	-	-	0.234044	1.7612	0.890775	-1.03283	0.390921	-0.15477	1.13058
1934475	0.0013451	0.0181627	0.0153228	0.991083	2.05515e-05	0.0564035	FALSE	TRUE	FALSE	SVEN_1732	90	1933291	1934385	-1	Possibly a cell division protein, antigen 84 in Mycobacteria	-	-	-	-	-	-	0.328518	-0.402859	-0.45452	-0.198493	-0.320624	0.080097	1.04605	-	-	-	-	-	-	-
4924100	-0.00159556	0.0198937	0.0182002	0.991083	3.03142e-07	0.000232462	FALSE	TRUE	FALSE	SVEN_4567	1138	4922189	4922962	-1	acetyltransferase, gnat family, putative	SVEN_4569	295	4924395	4924766	1	secreted protein	0.360343	-0.645114	-0.102215	0.103165	0.196632	0.214159	0.101017	0.087635	-0.324277	-0.219087	-0.494215	-0.142913	-0.3684	0.0510645
513525	0.00157148	0.0186854	0.0145617	0.991083	5.98024e-06	0.207743	FALSE	TRUE	FALSE	SVEN_0472	-25	512969	513550	-1	hypothetical protein	SVEN_0473	162	513687	514046	1	hypothetical protein	-0.0303209	0.128611	0.21226	0.0512258	0.00596961	0.206606	0.056053	-0.0764948	-0.0447239	-0.0238304	0.380847	-0.000217078	0.0140411	-0.03236
3713075	0.00164688	0.0178727	0.0144247	0.991083	4.01786e-05	0.261002	FALSE	TRUE	FALSE	SVEN_3397	75	3712494	3713000	-1	hypothetical protein	SVEN_3398	10	3713085	3714044	1	putative ABC transporter ATP-binding protein	0.603547	0.359186	-0.0338477	-0.0741628	0.0061841	-0.00953867	-0.101692	0.038563	0.010577	0.0212234	-0.0334389	0.0368774	-0.0202287	-0.146171
6549200	0.00119082	0.0176468	0.0105404	0.991083	6.72584e-05	1	FALSE	TRUE	FALSE	SVEN_6017	75	6547620	6549125	-1	hypothetical protein	-	-	-	-	-	-	-0.180845	0.083915	-0.0128808	0.0797095	0.028956	0.058243	-0.0574984	-	-	-	-	-	-	-
1294450	0.0154535	0.0190347	0.0192459	0.991083	2.57252e-06	2.53365e-05	FALSE	TRUE	TRUE	-	-	-	-	-	-	SVEN_t5	-94	1294356	1294429	1	tRNA-Cys	-	-	-	-	-	-	-	-	-	-	-	-	-	-
1082425	-0.00103928	0.0180197	0.0139182	0.991083	2.86432e-05	0.59621	FALSE	TRUE	FALSE	SVEN_0955	117	1081682	1082308	-1	Transcriptional regulator, PadR family	-	-	-	-	-	-	0.0729988	0.321899	-0.387259	-0.260816	-0.28639	-0.0479466	-0.044808	-	-	-	-	-	-	-
3370950	0.0134165	0.0188499	0.0127564	0.991083	4.02738e-06	1	FALSE	TRUE	FALSE	SVEN_3076	112	3368493	3370838	-1	D-alanyl-D-alanine carboxypeptidase	SVEN_3077	84	3371034	3371732	1	hypothetical protein SCD6.18	0.546849	0.0352322	-0.00405723	-0.0777626	0.0188489	-0.235621	0.165428	0.0525233	-0.0260384	0.578604	0.412627	-0.547583	-0.732045	0.417214
6508600	0.0197436	0.0210557	1.65107e-05	0.991083	1.45361e-08	1	FALSE	TRUE	FALSE	SVEN_5978	207	6508043	6508393	-1	Aminoglycoside 3-phosphotransferase	SVEN_5979	-29	6508571	6509569	1	hypothetical protein	-0.0117438	-0.208531	-0.0713199	0.01639	-0.0557854	0.106561	0.22215	-0.0790886	0.0257272	0.0797412	0.0494228	-0.0170869	0.146312	0.0317669
6270375	0.00704075	0.0180588	0.0139506	0.991083	2.61624e-05	0.565988	FALSE	TRUE	FALSE	SVEN_5772	30	6269890	6270345	-1	tellurium resistance protein	SVEN_5773	138	6270513	6271199	1	gntR-family regulatory protein	0.440246	-0.490869	-1.72121	2.47244	0.799226	0.543198	0.799381	0.46758	0.27136	-0.00817162	0.346551	0.183289	-0.0602799	-0.180563
6803325	-0.00765855	0.019394	0.0338408	0.991083	1.06328e-06	3.7643e-24	FALSE	TRUE	TRUE	SVEN_6247	165	6802096	6803160	-1	Anthranilate phosphoribosyltransferase	SVEN_6248	-22	6803303	6804691	1	Transcriptional regulator, GntR family domain or Aspartate aminotransferase	-0.116697	0.00979234	0.0474931	0.0297412	-0.0424875	0.0943896	-0.156736	-0.00216942	0.0357697	0.00334036	0.038135	0.0337284	0.00215485	-0.0181202
499425	0.000156429	0.0179697	0.0109059	0.991083	3.21483e-05	1	FALSE	TRUE	FALSE	SVEN_0458	156	496384	499269	-1	hypothetical protein	SVEN_0459	44	499469	500854	1	NADPH-dependent glyceraldehyde-3-phosphate dehydrogenase	-0.04762	-0.070072	-0.111497	0.0950715	-0.00941402	0.165857	-0.111833	0.00860666	0.538027	0.0368699	-0.738552	-0.0276961	0.0380956	0.0429748
5389375	0.00414389	0.0179264	0.0118992	0.991083	3.55181e-05	1	FALSE	TRUE	FALSE	-	-	-	-	-	-	SVEN_5006	90	5389465	5390757	1	Homoserine dehydrogenase	-	-	-	-	-	-	-	-0.0345939	0.105203	-0.873802	-0.648355	1.1841	-0.835628	0.511286
4906900	0.00486473	0.0195798	0.0188763	0.991083	6.69252e-07	5.62127e-05	FALSE	TRUE	TRUE	-	-	-	-	-	-	SVEN_4552	8	4906908	4908128	1	N-acyl-L-amino acid amidohydrolase	-	-	-	-	-	-	-	0.296867	-2.5291	-0.79214	0.291121	-0.0663662	-0.388273	0.717173
3815775	0.00242557	0.0189025	0.0131281	0.991083	3.54673e-06	1	FALSE	TRUE	FALSE	SVEN_3507	108	3815140	3815667	-1	hypothetical protein	SVEN_3508	32	3815807	3816532	1	TetR-family transcriptional regulator	-0.0691658	-0.115718	0.135415	0.0374164	0.000937276	0.135212	0.146903	0.121518	0.221177	-0.113429	0.0683238	0.0561173	-0.0586571	-0.0649998
2762950	-0.000112958	0.0186278	0.0132759	0.991083	6.86317e-06	1	FALSE	TRUE	FALSE	-	-	-	-	-	-	SVEN_2543	131	2763081	2763752	1	hypothetical protein	-	-	-	-	-	-	-	0.0227692	-0.0867076	0.0219634	0.063142	0.14951	0.0489714	0.444421
235050	0.00610456	0.0181532	0.0107751	0.991083	2.10134e-05	1	FALSE	TRUE	FALSE	SVEN_0220	38	233369	235012	-1	Cholesterol oxidase	-	-	-	-	-	-	-0.0538379	0.0435206	-0.0465733	-0.0257227	0.0426318	0.0358058	-0.0474273	-	-	-	-	-	-	-
1934675	0.00541357	0.0191852	0.0145212	0.991083	1.7805e-06	0.222303	FALSE	TRUE	FALSE	SVEN_1733	-56	1934441	1934731	-1	Possible membrane protein	-	-	-	-	-	-	0.167885	-0.783687	-0.858755	-0.616096	-0.599429	-0.3443	0.907066	-	-	-	-	-	-	-
4020650	0.00621083	0.0185083	0.014701	0.991083	9.12128e-06	0.164397	FALSE	TRUE	FALSE	-	-	-	-	-	-	SVEN_3705	54	4020704	4021117	1	putative regulator	-	-	-	-	-	-	-	0.220592	-0.434869	0.182988	0.186591	0.243133	0.187564	0.960587
5671100	0.0276699	0.0183542	0.0276723	0.991083	1.31262e-05	5.82123e-15	FALSE	TRUE	TRUE	-	-	-	-	-	-	SVEN_t63	-6	5671094	5671166	1	tRNA-Glu	-	-	-	-	-	-	-	-	-	-	-	-	-	-
4264250	-0.00989706	0.0178423	0.0238859	0.991083	4.30873e-05	3.24568e-10	FALSE	TRUE	TRUE	SVEN_3917	148	4263272	4264102	-1	Transcriptional regulatory protein glnR	SVEN_3918	109	4264359	4265198	1	putative hydrolase	0.179064	0.282193	-0.227451	-0.123434	0.931812	-0.0460476	0.289881	0.372629	0.160603	-0.17623	0.0335024	0.0582634	-0.0253213	-0.125519
4530300	0.0055583	0.0183407	0.0120223	0.991083	1.35515e-05	1	FALSE	TRUE	FALSE	SVEN_4187	77	4529603	4530223	-1	TetR-family transcriptional regulator	SVEN_4188	58	4530358	4531575	1	hypothetical protein	0.283655	0.163665	0.272169	0.0878344	0.150208	0.275885	-0.0766851	0.15745	-0.0666234	0.0887132	0.100481	0.00500079	-0.0732542	-0.208107
3585125	0.00562862	0.0177111	0.0139394	0.991083	5.81255e-05	0.576298	FALSE	TRUE	FALSE	SVEN_3272	23	3583645	3585102	-1	putative aldehyde dehydrogenase	-	-	-	-	-	-	-0.0752882	-0.891463	-0.0157539	0.574342	0.132909	-0.033474	1.03538	-	-	-	-	-	-	-
5666775	0.0305915	0.0177695	0.0183873	0.991083	5.08846e-05	0.00015771	FALSE	TRUE	FALSE	SVEN_5238	387	5662480	5666388	-1	putative sensor histidine kinase	SVEN_5239	108	5666883	5667164	1	hypothetical protein	0.272233	-0.300069	-0.60828	0.145374	0.408194	-0.0120796	0.216987	-0.0283957	-0.240745	0.474422	-0.26628	0.0297965	0.184758	1.17364
4684825	0.0427866	0.0239309	0.0249563	0.991083	3.86783e-12	1.73136e-11	FALSE	TRUE	TRUE	-	-	-	-	-	-	SVEN_t53	-8	4684817	4684889	1	tRNA-Thr	-	-	-	-	-	-	-	-	-	-	-	-	-	-
3045250	0.00614446	0.0185358	0.00897195	0.991083	8.54462e-06	1	FALSE	TRUE	FALSE	SVEN_2776	186	3044801	3045064	-1	Sporulation regulatory protein WhiB	SVEN_2777	540	3045790	3046299	1	hypothetical protein SCE34.17	-2.49314	-3.96929	-4.18306	-4.99637	-5.3615	-5.1661	-3.82434	1.5358	0.55398	0.971222	-0.0350921	0.34842	0.439008	0.777031
4090850	0.0205313	0.0184587	0.0256096	0.991083	1.02595e-05	2.72148e-12	FALSE	TRUE	TRUE	SVEN_3763	113	4090552	4090737	-1	hypothetical protein	SVEN_t38	38	4090888	4090960	1	tRNA-Arg	0.0500296	0.0868095	0.0699043	0.000805054	-0.046925	-0.0762427	0.0222538	-	-	-	-	-	-	-
2828600	0.0193577	0.0182952	0.0151106	0.991083	1.50775e-05	0.0816361	FALSE	TRUE	FALSE	SVEN_2594	150	2828007	2828450	-1	hypothetical protein	SVEN_2595	77	2828677	2829963	1	putative C1 regulatory protein	-0.0155438	-0.430876	-0.0449621	0.251627	0.039271	-0.0214076	0.743016	0.137087	0.235032	0.79454	-0.123485	0.415621	0.0224336	0.548118
3311625	0.0138989	0.0177033	0.0168173	0.991083	5.91692e-05	0.0036377	FALSE	TRUE	FALSE	SVEN_3027	66	3310648	3311559	-1	UTP--glucose-1-phosphate uridylyltransferase	SVEN_3028	39	3311664	3312257	1	5-formyltetrahydrofolate cyclo-ligase	0.309614	-2.25082	-0.894319	0.172596	0.66307	0.555928	0.899202	0.496794	0.24642	0.11423	-0.488834	0.239023	0.287031	0.205651
8057950	0.00352145	0.0182729	0.0138909	0.991083	1.5889e-05	0.622949	FALSE	TRUE	FALSE	SVEN_7327	114	8057015	8057836	-1	DeoR-family transcriptional regulator	SVEN_7328	35	8057985	8058908	1	Glucosamine-6-phosphate deaminase	0.135827	0.09201	-0.246937	-0.190298	-0.229492	-0.258616	-0.205239	-0.0477894	-0.375796	0.0941731	-0.387776	-0.105126	-0.00162424	0.242546
4719300	0.0245672	0.0182532	0.0190875	0.991083	1.66366e-05	3.57114e-05	FALSE	TRUE	TRUE	SVEN_4360	121	4718967	4719179	-1	hypothetical protein	SVEN_4361	184	4719484	4720461	1	Collagen triple helix repeat	-0.0917952	-0.197419	0.154751	-0.123995	0.000311748	0.259406	0.04148	0.767895	1.15243	0.0512142	-0.0694121	0.101157	0.318206	0.193441
1148875	0.00577	0.0218578	0.0268356	0.991083	1.62062e-09	7.45321e-14	FALSE	TRUE	TRUE	SVEN_1005	359	1148124	1148516	-1	putative ankyrin protein	SVEN_1006	-50	1148825	1149019	1	putative membrane protein	0.234174	-0.0477427	0.185424	0.1459	0.381373	0.081031	0.658774	0.0253907	0.128525	-0.452383	-1.09522	-1.44326	-0.904234	-0.0161857
4030375	0.0195393	0.0212034	0.0238232	0.991083	9.76427e-09	3.83884e-10	FALSE	TRUE	TRUE	SVEN_3712	158	4029837	4030217	-1	hypothetical protein	SVEN_3713	48	4030423	4031931	1	Cytochrome d ubiquinol oxidase subunit I	0.316351	0.713632	0.382364	0.0895527	-0.255866	1.08943	0.637629	1.46395	1.54842	-0.806084	-2.02783	-0.668551	0.314103	0.0973668
7461950	0.00698993	0.0176133	0.0138637	0.991083	7.25572e-05	0.650546	FALSE	TRUE	FALSE	-	-	-	-	-	-	SVEN_6813	114	7462064	7463413	1	hypothetical protein	-	-	-	-	-	-	-	0.0370838	-0.062086	0.589725	0.223986	-0.10704	0.21594	0.209321
5355450	0.00116857	0.0211128	0.020297	0.991083	1.2469e-08	2.42237e-06	FALSE	TRUE	TRUE	SVEN_4976	59	5354738	5355391	-1	hypothetical protein	SVEN_4977	72	5355522	5357933	1	ATP-dependent protease La Type I	0.0527329	-1.33775	0.346063	-0.116838	-0.0621802	0.132348	0.00292608	0.0988949	0.131469	-0.208656	0.495968	0.112637	0.377389	0.061397
5172850	0.00805939	0.0175567	0.0196161	0.991083	8.24486e-05	1.12361e-05	FALSE	TRUE	TRUE	SVEN_4809	-8	5172634	5172858	-1	hypothetical protein	SVEN_4810	72	5172922	5173890	1	hypothetical protein	0.865889	-0.571545	-1.44375	1.31067	0.631946	0.927531	0.762501	0.445891	0.198933	-0.184688	0.260646	-0.0408402	-0.223407	0.409834
7190100	0.0133839	0.0176063	0.00979355	0.991083	7.37235e-05	1	FALSE	TRUE	FALSE	SVEN_6578	38	7188251	7190062	-1	Methylmalonyl-CoA mutase	SVEN_6579	-31	7190069	7190431	1	hypothetical protein	0.0128142	-0.902725	0.227079	-0.413739	0.00274076	0.167933	-0.0939073	0.0112459	-0.0339343	-0.0114307	-0.084878	-0.0463287	0.00928498	-0.0403233
4685050	0.0125817	0.0209142	0.0257097	0.991083	2.1228e-08	2.04164e-12	FALSE	TRUE	TRUE	-	-	-	-	-	-	SVEN_4328	45	4685095	4685259	1	LSU ribosomal protein L33p	-	-	-	-	-	-	-	-0.120315	-0.13995	-0.542767	-0.873924	0.0607416	-0.30168	0.262524
4694375	0.0153011	0.0183261	0.0168784	0.991083	1.40238e-05	0.00323554	FALSE	TRUE	FALSE	-	-	-	-	-	-	SVEN_4339	79	4694454	4695353	1	Transcription antitermination protein NusG	-	-	-	-	-	-	-	0.382236	0.832969	0.0856868	-0.364775	0.327822	-0.0984807	1.18365
2357725	0.00239343	0.0206681	0.0158202	0.991083	4.07885e-08	0.0232617	FALSE	TRUE	FALSE	SVEN_2188	63	2356037	2357662	-1	LrgA-associated membrane protein LrgB	SVEN_2189	55	2357780	2358415	1	Transcriptional regulator, TetR family	-0.0400533	-0.405178	0.175519	-0.11069	-0.00715057	0.146	-0.107686	1.00053	0.384583	-0.087826	-0.0443327	0.00899349	-0.00263354	-0.326152
5840575	0.000834587	0.0177178	0.0249044	0.991083	5.72396e-05	2.00125e-11	FALSE	TRUE	TRUE	-	-	-	-	-	-	SVEN_r20	-87	5840488	5841488	1	23S ribosomal RNA	-	-	-	-	-	-	-	-	-	-	-	-	-	-
2640300	-0.000923518	0.0206872	0.021812	0.991083	3.87791e-08	6.65943e-08	FALSE	TRUE	TRUE	SVEN_2433	65	2639273	2640235	-1	Permease of the drug or metabolite transporter (DMT) superfamily	SVEN_2434	80	2640380	2640892	1	Transcriptional regulator, MarR family	0.173119	0.1651	0.0300933	0.0918976	0.0201971	0.103079	0.0284233	0.281096	0.102577	-0.0574113	-0.0596529	-0.0202843	0.0029155	-0.101279
4500450	0.0264359	0.0194212	0.0131153	0.991083	9.94043e-07	1	FALSE	TRUE	FALSE	SVEN_4157	4	4499886	4500446	-1	transcriptional regulator, MarR family	SVEN_4158	46	4500496	4500909	1	carboxymuconolactone decarboxylase	0.100922	0.292581	-0.561947	-0.235068	-0.14087	-0.112095	-0.259646	0.0258156	0.0368314	0.0113227	0.0165999	0.0340055	0.00250724	0.00319691
2394675	0.00484923	0.0181471	0.0160447	0.991083	2.13143e-05	0.0154625	FALSE	TRUE	FALSE	SVEN_2225	38	2393618	2394637	-1	putative oxidoreductase YncB	SVEN_2226	68	2394743	2395192	1	Transcriptional regulator, MarR family	0.448504	0.288792	0.302738	0.250609	0.279723	0.132915	0.204693	0.315194	0.0408093	0.0264832	0.0218297	0.100556	0.129997	0.0422817
4684925	0.0282981	0.0324831	0.034728	0.991083	2.10968e-25	1.274e-25	FALSE	TRUE	TRUE	-	-	-	-	-	-	SVEN_t54	8	4684933	4685005	1	tRNA-Met	-	-	-	-	-	-	-	-	-	-	-	-	-	-
8137275	0.00812066	0.0214252	0.0121841	0.991083	5.34351e-09	1	FALSE	TRUE	FALSE	-	-	-	-	-	-	SVEN_7385	80	8137355	8138569	1	histidine autokinase	-	-	-	-	-	-	-	-0.0694383	-0.0340366	-0.0438066	-0.189103	-0.0756233	-0.0253782	-0.0464843
5674650	0.00654713	0.0179459	0.0234403	0.991083	3.39589e-05	1.0598e-09	FALSE	TRUE	TRUE	-	-	-	-	-	-	SVEN_5247	2	5674652	5675356	1	Integration host factor beta subunit	-	-	-	-	-	-	-	0.575874	0.883336	-0.836235	-1.05876	-1.0627	-0.633516	0.109071
1070675	9.05984e-05	0.0195858	0.0210294	0.991083	6.592e-07	4.39745e-07	FALSE	TRUE	TRUE	SVEN_0941	83	1069474	1070592	-1	Transcriptional regulator, AraC family	SVEN_0942	99	1070774	1071232	1	putative iron sulphur protein	-0.115837	-0.0517149	0.0825874	-0.00565364	0.151791	0.0846309	0.0326934	-0.0131934	-0.000196436	0.011018	0.0368484	0.0659069	0.0193515	0.0657982
4318950	-0.000786394	0.0202795	0.0184084	0.991083	1.12623e-07	0.000150933	FALSE	TRUE	FALSE	SVEN_3976	61	4318296	4318889	-1	predicted DNA binding protein	SVEN_3977	1	4318951	4319181	1	hypothetical protein	0.631623	0.946204	-0.348782	-0.222989	-0.0993096	-0.070415	0.0656268	0.0279001	0.0450434	-0.0498938	-0.00986187	-0.00948853	0.0194361	0.0661801
1068050	0.00561224	0.0210705	0.0324778	0.991083	1.3969e-08	5.78088e-22	FALSE	TRUE	TRUE	SVEN_0938	94	1067216	1067956	-1	hypothetical protein	SVEN_0939	33	1068083	1068745	1	Transcriptional regulator, TetR family	0.0287857	-0.0580415	0.0757014	0.0575809	-0.115858	0.0862274	0.109108	0.0379331	0.0374177	-0.0958855	-0.00891893	0.0594884	-0.0046673	0.0367766
